# Supplementary material for: The CspC:CspA heterodimer transduces germinant and co-germinant signals during Clostridioides difficile spore germination
Source: PLoS Biol. 2026 Feb 2;24(2):e3003610. doi: 10.1371/journal.pbio.3003610 (PMC12880746; doi:10.1371/journal.pbio.3003610)
Supplement: S1 Data — (XLSX) [file pbio.3003610.s027.xlsx]

## Sheet: Fig 1B-D
Figure 1B:					Figure 1B (inset):			Figure 1C:					Figure 1D:
Elution Volume (mL)	CspA-His6	CspC-CPD-His6	CspA untagged + CspC-CPD-His6		Elution Volume (mL)	CspC-CPD-His6 +CspA untagged rerun		Elution Volume (mL)	CspA-His6	CspB-His6	CspC-His6		Elution Volume (mL)	CspA-His6	CspCVDAL	CspA-His6 + CspCVDAL
-0.027827	0	32.7681	-4.64925		-0.027977	0		-0.02798	0	0	0		-0.027679	0	0.111252	0
-0.027152	1.43849	32.8547	-4.4692		-0.027301	3.75256		-0.0273	-158.613	0.809857	-2.73508		-0.027003	-0.010743	0.073732	13.8635
-0.026477	1.4393	32.8545	-4.46805		-0.026625	3.75308		-0.02663	-158.609	0.810148	-2.73514		-0.026327	-0.011776	0.073925	13.8646
-0.025803	1.44025	32.8545	-4.46708		-0.025949	3.75301		-0.02595	-158.605	0.810155	-2.73606		-0.025651	-0.0124	0.073877	13.8651
-0.025128	1.44093	32.855	-4.46616		-0.025273	3.75334		-0.02527	-158.601	0.811054	-2.73568		-0.024975	-0.012485	0.073984	13.8651
-0.024453	1.44137	32.8553	-4.4653		-0.024597	3.75339		-0.0246	-158.596	0.811728	-2.73538		-0.024299	-0.013133	0.074404	13.865
-0.023778	1.44133	32.8552	-4.46455		-0.023921	3.75305		-0.02392	-158.591	0.812034	-2.73582		-0.023623	-0.013783	0.075091	13.8643
-0.023103	1.44415	32.8515	-4.45885		-0.023245	3.78744		-0.02325	-158.605	0.814136	-2.73474		-0.022947	-0.015712	0.076166	13.866
-0.022428	1.46138	32.8305	-4.43043		-0.022569	3.91035		-0.02257	-158.708	0.823668	-2.7308		-0.02227	-0.021511	0.079675	13.8725
-0.021754	1.4786	32.8095	-4.40201		-0.021893	4.01965		-0.02189	-158.799	0.832499	-2.72688		-0.021594	-0.026621	0.082245	13.8762
-0.021079	1.47891	32.8109	-4.40174		-0.021216	4.01816		-0.02122	-158.799	0.831761	-2.72561		-0.020918	-0.026192	0.081795	13.8755
-0.020404	1.47932	32.8117	-4.40136		-0.02054	4.01723		-0.02054	-158.799	0.830839	-2.72463		-0.020242	-0.026799	0.080957	13.8749
-0.019729	1.47877	32.8119	-4.40161		-0.019864	4.01745		-0.01986	-158.798	0.831576	-2.72444		-0.019566	-0.027165	0.079538	13.8747
-0.019054	1.4785	32.8113	-4.40135		-0.019188	4.01723		-0.01919	-158.798	0.832619	-2.72549		-0.01889	-0.026399	0.079689	13.8755
-0.018379	1.47833	32.8106	-4.40121		-0.018512	4.01722		-0.01851	-158.799	0.832888	-2.72562		-0.018214	-0.02673	0.079989	13.8756
-0.017705	1.47846	32.8096	-4.40136		-0.017836	4.01749		-0.01784	-158.798	0.83294	-2.72511		-0.017538	-0.026983	0.080318	13.8756
-0.01703	1.47855	32.8088	-4.40154		-0.01716	4.0176		-0.01716	-158.799	0.8328	-2.72387		-0.016862	-0.026788	0.080669	13.8759
-0.016355	1.47783	32.8094	-4.40211		-0.016484	4.01718		-0.01648	-158.799	0.832388	-2.72501		-0.016186	-0.025773	0.081035	13.8765
-0.01568	1.47711	32.81	-4.40268		-0.015808	4.01675		-0.01581	-158.798	0.83186	-2.72564		-0.01551	-0.025485	0.081125	13.8762
-0.015005	1.47662	32.8102	-4.4025		-0.015132	4.01698		-0.01513	-158.798	0.832304	-2.72564		-0.014833	-0.02545	0.081298	13.8761
-0.01433	1.4763	32.8101	-4.40191		-0.014456	4.01738		-0.01446	-158.797	0.833045	-2.7254		-0.014157	-0.025492	0.081465	13.8763
-0.013656	1.47587	32.81	-4.40137		-0.01378	4.01756		-0.01378	-158.797	0.833202	-2.72529		-0.013481	-0.02561	0.081651	13.8767
-0.012981	1.47475	32.8098	-4.40103		-0.013104	4.0173		-0.0131	-158.798	0.832972	-2.72539		-0.012805	-0.025831	0.082125	13.8772
-0.012306	1.47362	32.8097	-4.40069		-0.012428	4.01705		-0.01243	-158.798	0.832745	-2.72536		-0.012129	-0.02543	0.081421	13.8774
-0.011631	1.47307	32.8094	-4.40071		-0.011752	4.01694		-0.01175	-158.797	0.832325	-2.72565		-0.011453	-0.025021	0.081643	13.8775
-0.010956	1.4728	32.809	-4.40085		-0.011075	4.01685		-0.01108	-158.796	0.831959	-2.72575		-0.010777	-0.024637	0.082132	13.8772
-0.010282	1.4726	32.8086	-4.40082		-0.010399	4.01691		-0.0104	-158.796	0.832436	-2.72561		-0.010101	-0.024219	0.08227	13.877
-0.009607	1.47265	32.8081	-4.40036		-0.009723	4.01716		-0.00972	-158.796	0.831852	-2.72591		-0.009425	-0.023697	0.081669	13.8774
-0.008932	1.4727	32.8077	-4.39991		-0.009047	4.01741		-0.00905	-158.795	0.831492	-2.72575		-0.008749	-0.023044	0.080976	13.8766
-0.008257	1.47242	32.8073	-4.39936		-0.008371	4.0172		-0.00837	-158.795	0.83165	-2.72552		-0.008073	-0.023345	0.080361	13.8765
-0.007582	1.47203	32.8069	-4.3988		-0.007695	4.0169		-0.0077	-158.795	0.832174	-2.72562		-0.007396	-0.024021	0.080331	13.8764
-0.006907	1.47205	32.8066	-4.39842		-0.007019	4.01684		-0.00702	-158.795	0.832337	-2.72563		-0.00672	-0.024559	0.080462	13.8761
-0.006233	1.47303	32.8059	-4.39832		-0.006343	4.01735		-0.00634	-158.796	0.832963	-2.72497		-0.006044	-0.024651	0.08041	13.8763
-0.005558	1.47402	32.8053	-4.39823		-0.005667	4.01787		-0.00567	-158.796	0.833038	-2.72407		-0.005368	-0.023147	0.079124	13.8758
-0.004883	0.970816	25.463	-2.71524		-0.004991	2.84259		-0.00499	-55.3947	0.217876	-0.76572		-0.004692	-0.003103	0.013425	6.30261
-0.004208	0.370844	12.2917	-0.915425		-0.004315	1.24722		-0.00432	-4e-06	-0.00022	-0.00024		-0.004016	2.1e-05	0.00035	-6.6e-05
-0.003533	0.000557	-0.000659	0.001511		-0.003639	-0.000468		-0.00364	-7e-06	-0.00025	-0.00029		-0.00334	1.4e-05	0.000282	-0.000155
-0.002858	-5.1e-05	-0.000983	0.001173		-0.002963	-0.000426		-0.00296	0	-0.00019	0.000113		-0.002664	0.00015	-9.3e-05	-4e-06
-0.002184	-0.000658	-0.001308	0.000897		-0.002287	-0.000384		-0.00229	0.000878	-0.00108	0.00068		-0.001988	0.000301	-0.000335	0.000319
-0.001509	-0.001433	-0.003126	0.002027		-0.001611	-0.0006		-0.00161	0.001762	0.000129	0.000256		-0.001312	-0.000479	-0.00041	-0.000392
-0.000834	-0.002222	-0.005939	0.003158		-0.000934	-0.000912		-0.00093	0.002818	0.000112	0.000336		-0.000635	-0.00131	-0.000239	-0.001238
-0.000159	-0.003175	-0.015706	0.02257		-0.000258	-0.001422		-0.00026	0.007092	0.001134	0.000414		4.1e-05	0.000424	-0.000274	-0.001446
0.000516	-0.001712	-0.127012	0.081958		0.000418	-0.005047		0.000418	0.036863	-0.00242	-0.00101		0.000717	-0.000193	0.00136	0.001283
0.00119	-0.002539	-0.163967	0.098505		0.001094	-0.008631		0.001094	0.047902	-0.00353	0.000875		0.001393	0.000505	0.002566	0.003752
0.001865	-0.002087	-0.18856	0.110961		0.00177	-0.009953		0.00177	0.054087	-0.00444	0.000773		0.002069	0.000844	0.003971	0.00355
0.00254	-0.001805	-0.208627	0.120763		0.002446	-0.010654		0.002446	0.059174	-0.00441	0.001128		0.002745	0.001044	0.005005	0.003498
0.003215	-0.001618	-0.223947	0.129747		0.003122	-0.011097		0.003122	0.064114	-0.00456	0.00128		0.003421	0.001345	0.005465	0.004362
0.00389	-0.001429	-0.238271	0.137356		0.003798	-0.011506		0.003798	0.069583	-0.005	0.001465		0.004097	0.002184	0.005313	0.004824
0.004565	-0.00124	-0.251797	0.144784		0.004474	-0.011898		0.004474	0.074426	-0.00525	0.001925		0.004773	0.001153	0.004752	0.004919
0.005239	-0.001198	-0.264813	0.152062		0.00515	-0.012179		0.00515	0.078285	-0.0054	0.002102		0.005449	0.000621	0.004444	0.004461
0.005914	-0.001236	-0.276862	0.159236		0.005826	-0.012338		0.005826	0.082338	-0.00529	0.002794		0.006125	2.2e-05	0.004298	0.00395
0.006589	-0.001276	-0.28891	0.166416		0.006502	-0.0125		0.006502	0.086603	-0.00487	0.003431		0.006802	-1.5e-05	0.003706	0.004369
0.007264	-0.001327	-0.301512	0.173705		0.007178	-0.012971		0.007178	0.090338	-0.00424	0.00323		0.007478	0.000165	0.003451	0.004594
0.007939	-0.001378	-0.314188	0.180994		0.007854	-0.013442		0.007854	0.093689	-0.00385	0.00343		0.008154	0.000221	0.003256	0.005359
0.008614	-0.001604	-0.326216	0.188097		0.00853	-0.014197		0.00853	0.096675	-0.00315	0.004106		0.00883	0.000897	0.003067	0.005672
0.009288	-0.001903	-0.337332	0.195042		0.009207	-0.015188		0.009207	0.100111	-0.00345	0.004399		0.009506	0.001344	0.002962	0.005706
0.009963	-0.002103	-0.348449	0.201977		0.009883	-0.01614		0.009883	0.103704	-0.00425	0.00481		0.010182	0.001216	0.002948	0.005864
0.010638	-0.002009	-0.359012	0.20875		0.010559	-0.016662		0.010559	0.107126	-0.00467	0.005583		0.010858	0.000864	0.002447	0.005377
0.011313	-0.001915	-0.369545	0.215522		0.011235	-0.017184		0.011235	0.111513	-0.00425	0.006308		0.011534	0.000968	0.002532	0.005791
0.011988	-0.001596	-0.380355	0.2225		0.011911	-0.017699		0.011911	0.114873	-0.00452	0.006893		0.01221	-1.3e-05	0.002561	0.006276
0.012663	-0.001224	-0.391462	0.229621		0.012587	-0.01821		0.012587	0.117487	-0.00473	0.006804		0.012886	-0.000491	0.002236	0.006372
0.013337	-0.000868	-0.402566	0.236762		0.013263	-0.018747		0.013263	0.120127	-0.00512	0.006936		0.013562	-0.000684	0.001529	0.00592
0.014012	-0.00054	-0.41353	0.244047		0.013939	-0.019427		0.013939	0.123225	-0.00579	0.007612		0.014239	-0.000903	0.000814	0.005239
0.014687	-0.000213	-0.424494	0.251332		0.014615	-0.020107		0.014615	0.126537	-0.00646	0.008518		0.014915	-0.001675	0.001749	0.005804
0.015362	0.000291	-0.43492	0.258292		0.015291	-0.021226		0.015291	0.130053	-0.00745	0.007738		0.015591	-0.002367	0.00226	0.006656
0.016037	0.000814	-0.444908	0.265083		0.015967	-0.022549		0.015967	0.133073	-0.00761	0.00782		0.016267	-0.00257	0.002232	0.007086
0.016711	0.001313	-0.454963	0.271887		0.016643	-0.023792		0.016643	0.13685	-0.00729	0.008455		0.016943	-0.002489	0.001924	0.006905
0.017386	0.001787	-0.46578	0.27875		0.017319	-0.024747		0.017319	0.140958	-0.00696	0.009209		0.017619	-0.002424	0.001867	0.006451
0.018061	0.002259	-0.476596	0.285613		0.017995	-0.025701		0.017995	0.143828	-0.00712	0.009852		0.018295	-0.00272	0.00239	0.006414
0.018736	0.002701	-0.486891	0.292646		0.018671	-0.026405		0.018671	0.146789	-0.00762	0.010556		0.018971	-0.002926	0.002758	0.006696
0.019411	0.003143	-0.496857	0.299746		0.019347	-0.027026		0.019347	0.151048	-0.00784	0.010343		0.019647	-0.0028	0.002713	0.007123
0.020086	0.003401	-0.506762	0.306567		0.020024	-0.027846		0.020024	0.155151	-0.00759	0.010618		0.020323	-0.002595	0.002501	0.007343
0.02076	0.003523	-0.51625	0.312566		0.0207	-0.029188		0.0207	0.158453	-0.00719	0.010583		0.020999	-0.002447	0.002484	0.007068
0.021435	0.003647	-0.525739	0.318565		0.021376	-0.030531		0.021376	0.161157	-0.00706	0.0105		0.021676	-0.002298	0.002381	0.007519
0.02211	0.003831	-0.534899	0.32508		0.022052	-0.031618		0.022052	0.165531	-0.00745	0.011111		0.022352	-0.001116	0.00246	0.007976
0.022785	0.004016	-0.543878	0.331734		0.022728	-0.03264		0.022728	0.170129	-0.00748	0.012038		0.023028	-0.001277	0.001923	0.007939
0.02346	0.004137	-0.552791	0.338219		0.023404	-0.033779		0.023404	0.173568	-0.0081	0.01187		0.023704	-0.001181	0.001395	0.007742
0.024135	0.004175	-0.56134	0.344356		0.02408	-0.03518		0.02408	0.17652	-0.00872	0.011549		0.02438	-0.000943	0.001374	0.007933
0.024809	0.004213	-0.56989	0.350493		0.024756	-0.03658		0.024756	0.179652	-0.00891	0.011638		0.025056	-0.001182	0.001392	0.008465
0.025484	0.004157	-0.57875	0.357379		0.025432	-0.037632		0.025432	0.183114	-0.00864	0.011938		0.025732	-0.002625	0.001486	0.008855
0.026159	0.004089	-0.587765	0.364394		0.026108	-0.038607		0.026108	0.186783	-0.00773	0.01228		0.026408	-0.002764	0.001091	0.009261
0.026834	0.00425	-0.596547	0.370791		0.026784	-0.039841		0.026784	0.190287	-0.00798	0.01249		0.027084	-0.002601	0.000333	0.009358
0.027509	0.004822	-0.6043	0.376217		0.02746	-0.041587		0.02746	0.193381	-0.00798	0.01267		0.02776	-0.002502	-0.000536	0.009034
0.028183	0.005394	-0.612052	0.381643		0.028136	-0.043332		0.028136	0.196224	-0.00772	0.013047		0.028436	-0.002524	-0.001178	0.009521
0.028858	0.00609	-0.618751	0.387133		0.028812	-0.044435		0.028812	0.19919	-0.00788	0.014197		0.029113	-0.002355	-0.000703	0.010713
0.029533	0.006807	-0.624995	0.392629		0.029488	-0.045431		0.029488	0.201267	-0.00747	0.014501		0.029789	-0.002639	-0.000367	0.01107
0.030208	0.007279	-0.630986	0.397842		0.030165	-0.046445		0.030165	0.203327	-0.00794	0.015045		0.030465	-0.001973	-0.000653	0.011336
0.030883	0.007355	-0.63618	0.402713		0.030841	-0.04749		0.030841	0.205214	-0.00834	0.016348		0.031141	-0.001595	-0.000949	0.01197
0.031558	0.007484	-0.641373	0.407584		0.031517	-0.048535		0.031517	0.207152	-0.0087	0.018283		0.031817	-0.001393	-0.000208	0.012067
0.032232	0.007744	-0.644603	0.411215		0.032193	-0.049452		0.032193	0.209362	-0.00907	0.019271		0.032493	-0.000455	0.000818	0.012135
0.032907	0.008005	-0.647253	0.414826		0.032869	-0.050354		0.032869	0.211542	-0.00903	0.020871		0.033169	0.000308	0.00038	0.012156
0.033582	0.008564	-0.649148	0.417796		0.033545	-0.051167		0.033545	0.214042	-0.0095	0.021692		0.033845	-0.000308	0.00031	0.01183
0.034257	0.009187	-0.649311	0.420123		0.034221	-0.051865		0.034221	0.215148	-0.00991	0.022181		0.034521	-0.000913	0.000356	0.011481
0.034932	0.009635	-0.649474	0.422428		0.034897	-0.052562		0.034897	0.215676	-0.01028	0.02282		0.035197	-0.001166	-0.000147	0.011938
0.035607	0.009774	-0.647767	0.42344		0.035573	-0.053214		0.035573	0.21651	-0.01025	0.023872		0.035873	-0.001077	-0.000129	0.01215
0.036281	0.009912	-0.645688	0.424452		0.036249	-0.053864		0.036249	0.217925	-0.00893	0.025723		0.03655	-0.000654	-0.000867	0.012111
0.036956	0.010082	-0.643252	0.424955		0.036925	-0.054248		0.036925	0.217187	-0.00856	0.027169		0.037226	-0.000691	-0.000984	0.011975
0.037631	0.010256	-0.640207	0.425005		0.037601	-0.054368		0.037601	0.217405	-0.00848	0.028008		0.037902	-0.00074	-0.000546	0.01177
0.038306	0.010405	-0.637161	0.425025		0.038277	-0.054501		0.038277	0.217813	-0.00812	0.028706		0.038578	-0.000645	-0.000118	0.011566
0.038981	0.010522	-0.633786	0.424411		0.038953	-0.054966		0.038953	0.217662	-0.00776	0.030078		0.039254	-0.000417	-0.000957	0.011979
0.039656	0.010638	-0.630377	0.423797		0.039629	-0.055431		0.039629	0.216519	-0.00826	0.032117		0.03993	-0.000279	-0.001665	0.011569
0.04033	0.011202	-0.627063	0.423186		0.040306	-0.056162		0.040306	0.215664	-0.00707	0.03326		0.040606	-0.000623	-0.002041	0.011317
0.041005	0.011785	-0.623869	0.422577		0.040982	-0.05709		0.040982	0.215019	-0.00631	0.034591		0.041282	-0.001336	-0.002029	0.011313
0.04168	0.012611	-0.620674	0.422005		0.041658	-0.057991		0.041658	0.214827	-0.0058	0.036408		0.041958	-0.002099	-0.001835	0.011385
0.042355	0.013697	-0.616941	0.421901		0.042334	-0.058671		0.042334	0.214664	-0.00546	0.038657		0.042634	-0.002638	-0.002064	0.010934
0.04303	0.014758	-0.613192	0.421797		0.04301	-0.059351		0.04301	0.214105	-0.00525	0.040969		0.043311	-0.002756	-0.002013	0.010538
0.043704	0.014983	-0.60981	0.42149		0.043686	-0.059956		0.043686	0.213806	-0.00449	0.043696		0.043987	-0.002689	-0.00225	0.010235
0.044379	0.015208	-0.606945	0.421042		0.044362	-0.060519		0.044362	0.213803	-0.00471	0.045987		0.044663	-0.002513	-0.002531	0.009778
0.045054	0.015277	-0.60408	0.42062		0.045038	-0.061149		0.045038	0.213542	-0.0048	0.048422		0.045339	-0.00271	-0.002584	0.009258
0.045729	0.015222	-0.600419	0.420387		0.045714	-0.062514		0.045714	0.212877	-0.00493	0.051326		0.046015	-0.002904	-0.002175	0.010066
0.046404	0.015221	-0.596705	0.420153		0.04639	-0.063878		0.04639	0.211951	-0.00534	0.054346		0.046691	-0.002207	-0.001344	0.01012
0.047079	0.015744	-0.59312	0.419778		0.047066	-0.064855		0.047066	0.21131	-0.00514	0.056663		0.047367	-0.001218	-0.001745	0.010498
0.047753	0.016267	-0.589682	0.419329		0.047742	-0.065585		0.047742	0.21072	-0.00501	0.058987		0.048043	-0.000801	-0.001641	0.010777
0.048428	0.016408	-0.586244	0.418783		0.048418	-0.066247		0.048418	0.210807	-0.00528	0.061992		0.048719	-0.000995	-0.001058	0.010697
0.049103	0.016322	-0.583073	0.417836		0.049094	-0.06649		0.049094	0.210872	-0.00575	0.065169		0.049395	-0.001631	-0.000731	0.01043
0.049778	0.016356	-0.579902	0.416889		0.04977	-0.066733		0.04977	0.210625	-0.00623	0.067297		0.050071	-0.002318	-0.001227	0.010032
0.050453	0.017021	-0.577106	0.416258		0.050447	-0.067021		0.050447	0.21061	-0.0066	0.069646		0.050748	-0.00204	-0.000305	0.00979
0.051128	0.017685	-0.574637	0.415743		0.051123	-0.06733		0.051123	0.210127	-0.0059	0.072727		0.051424	-0.002068	0.000463	0.009538
0.051802	0.017826	-0.572155	0.415235		0.051799	-0.067808		0.051799	0.209557	-0.00562	0.075456		0.0521	-0.001957	0.000741	0.009618
0.052477	0.017729	-0.569524	0.414744		0.052475	-0.06895		0.052475	0.208651	-0.00576	0.077947		0.052776	-0.001863	0.00055	0.01048
0.053152	0.017647	-0.566894	0.414253		0.053151	-0.070092		0.053151	0.207703	-0.0061	0.080577		0.053452	-0.001773	9.1e-05	0.010225
0.053827	0.017615	-0.56387	0.413876		0.053827	-0.071758		0.053827	0.207552	-0.00629	0.082913		0.054128	-0.000954	-0.000112	0.009814
0.054502	0.017584	-0.560588	0.413528		0.054503	-0.073609		0.054503	0.207994	-0.00642	0.0855		0.054804	-0.001423	0.000196	0.009339
0.055177	0.017763	-0.557407	0.41317		0.055179	-0.07549		0.055179	0.208008	-0.00598	0.088462		0.05548	-0.001191	0.000804	0.009301
0.055851	0.018012	-0.554891	0.412791		0.055855	-0.077452		0.055855	0.207716	-0.00526	0.091508		0.056156	-0.00093	0.001096	0.009938
0.056526	0.018203	-0.552376	0.412411		0.056531	-0.079414		0.056531	0.207554	-0.0047	0.094638		0.056832	-0.000958	-0.000355	0.010083
0.057201	0.018257	-0.550655	0.412091		0.057207	-0.080812		0.057207	0.207915	-0.00465	0.099031		0.057508	-0.00102	-0.000782	0.009476
0.057876	0.018311	-0.549325	0.41179		0.057883	-0.082071		0.057883	0.208132	-0.00498	0.102442		0.058185	-0.000754	-0.001003	0.009055
0.058551	0.018337	-0.547847	0.411572		0.058559	-0.083473		0.058559	0.207334	-0.00519	0.105941		0.058861	-0.000875	-0.001405	0.008829
0.059225	0.018357	-0.545799	0.411552		0.059235	-0.085154		0.059235	0.207365	-0.00532	0.108979		0.059537	-0.001141	-0.001683	0.00871
0.0599	0.018423	-0.543751	0.411532		0.059911	-0.086834		0.059911	0.207399	-0.00506	0.111526		0.060213	-0.001519	-0.000779	0.008644
0.060575	0.018573	-0.542317	0.410923		0.060588	-0.088483		0.060588	0.206531	-0.0045	0.114331		0.060889	-0.002093	-0.001671	0.008946
0.06125	0.018722	-0.541104	0.410189		0.061264	-0.090126		0.061264	0.20494	-0.00438	0.116896		0.061565	-0.003059	-0.001033	0.008356
0.061925	0.018879	-0.539963	0.409858		0.06194	-0.091506		0.06194	0.203686	-0.00436	0.119777		0.062241	-0.003745	-0.000409	0.007975
0.0626	0.019038	-0.539015	0.410248		0.062616	-0.092488		0.062616	0.202918	-0.00443	0.122921		0.062917	-0.004238	-0.000233	0.007674
0.063274	0.019358	-0.538066	0.410638		0.063292	-0.093471		0.063292	0.202061	-0.0045	0.12597		0.063593	-0.004746	-0.000275	0.006411
0.063949	0.019902	-0.537195	0.410359		0.063968	-0.094599		0.063968	0.200829	-0.00447	0.12848		0.064269	-0.005295	-0.000445	0.005085
0.064624	0.020446	-0.536343	0.410001		0.064644	-0.095737		0.064644	0.199375	-0.00436	0.130752		0.064945	-0.004109	0.000188	0.00484
0.065299	0.020143	-0.535575	0.409815		0.06532	-0.096899		0.06532	0.199825	-0.00489	0.133307		0.065622	-0.004331	0.000379	0.00413
0.065974	0.019807	-0.534969	0.409866		0.065996	-0.098089		0.065996	0.199986	-0.00573	0.135999		0.066298	-0.004433	0.000371	0.002911
0.066649	0.019661	-0.534363	0.409918		0.066672	-0.099278		0.066672	0.200291	-0.00641	0.138518		0.066974	-0.0041	0.000538	0.001494
0.067323	0.01971	-0.533831	0.409013		0.067348	-0.100388		0.067348	0.200571	-0.00691	0.140554		0.06765	-0.00348	0.000403	-0.00102
0.067998	0.019747	-0.533311	0.408074		0.068024	-0.101497		0.068024	0.200379	-0.00717	0.141938		0.068326	-0.003112	0.000817	-0.003697
0.068673	0.019241	-0.532728	0.407497		0.0687	-0.1022		0.0687	0.199364	-0.00666	0.144098		0.069002	-0.002641	0.002068	-0.006186
0.069348	0.018735	-0.532052	0.407303		0.069376	-0.10256		0.069376	0.19915	-0.00692	0.146334		0.069678	-0.002765	0.003166	-0.008845
0.070023	0.01853	-0.531375	0.407106		0.070052	-0.102946		0.070052	0.198739	-0.00722	0.148341		0.070354	-0.00322	0.003653	-0.01198
0.070697	0.018565	-0.5309	0.406785		0.070729	-0.103672		0.070729	0.198184	-0.00746	0.150078		0.07103	-0.003567	0.004037	-0.015622
0.071372	0.018602	-0.53044	0.406464		0.071405	-0.104398		0.071405	0.197823	-0.00746	0.151824		0.071706	-0.003308	0.003941	-0.019722
0.072047	0.018664	-0.530078	0.406313		0.072081	-0.104848		0.072081	0.198173	-0.00685	0.153123		0.072382	-0.003199	0.004477	-0.024031
0.072722	0.018726	-0.529828	0.406298		0.072757	-0.105118		0.072757	0.198017	-0.00746	0.153945		0.073059	-0.003001	0.004625	-0.027875
0.073397	0.018813	-0.529578	0.406236		0.073433	-0.105418		0.073433	0.197515	-0.0081	0.15468		0.073735	-0.003036	0.004327	-0.031644
0.074072	0.018914	-0.529087	0.405675		0.074109	-0.105902		0.074109	0.196813	-0.00822	0.155588		0.074411	-0.002864	0.004193	-0.036551
0.074746	0.018963	-0.528594	0.405115		0.074785	-0.106385		0.074785	0.196056	-0.00776	0.156799		0.075087	-0.001811	0.004542	-0.041251
0.075421	0.018735	-0.52817	0.404426		0.075461	-0.106821		0.075461	0.195377	-0.00724	0.158278		0.075763	-0.001318	0.004459	-0.046465
0.076096	0.018506	-0.527809	0.40366		0.076137	-0.107234		0.076137	0.1953	-0.00714	0.15871		0.076439	-0.00187	0.004755	-0.052483
0.076771	0.018613	-0.527449	0.402885		0.076813	-0.107561		0.076813	0.194867	-0.00705	0.158963		0.077115	-0.001952	0.005176	-0.058958
0.077446	0.018947	-0.527111	0.402061		0.077489	-0.107546		0.077489	0.194258	-0.00716	0.159574		0.077791	-0.001864	0.005214	-0.06548
0.078121	0.019245	-0.526774	0.401238		0.078165	-0.107531		0.078165	0.193792	-0.00763	0.160779		0.078467	-0.002285	0.004517	-0.07287
0.078795	0.019302	-0.526713	0.400702		0.078841	-0.107369		0.078841	0.19366	-0.00842	0.160205		0.079143	-0.003394	0.005089	-0.08067
0.07947	0.01936	-0.526842	0.40029		0.079517	-0.107156		0.079517	0.192608	-0.00817	0.160177		0.079819	-0.003267	0.004831	-0.088211
0.080145	0.019533	-0.526856	0.399933		0.080193	-0.106701		0.080193	0.191824	-0.00803	0.160411		0.080496	-0.003314	0.004721	-0.096108
0.08082	0.019766	-0.526125	0.399758		0.08087	-0.105622		0.08087	0.190902	-0.00768	0.160479		0.081172	-0.003175	0.005025	-0.104743
0.081495	0.01983	-0.525394	0.399583		0.081546	-0.104543		0.081546	0.18944	-0.00767	0.1601		0.081848	-0.002715	0.004413	-0.113471
0.08217	0.019211	-0.524847	0.399132		0.082222	-0.103221		0.082222	0.187415	-0.00825	0.160058		0.082524	-0.002371	0.004314	-0.12333
0.082844	0.018593	-0.524393	0.398595		0.082898	-0.101839		0.082898	0.185748	-0.00863	0.159332		0.0832	-0.001594	0.003828	-0.133599
0.083519	0.017999	-0.524039	0.39811		0.083574	-0.100587		0.083574	0.184115	-0.00888	0.159075		0.083876	-0.001385	0.003663	-0.143771
0.084194	0.017414	-0.524071	0.397751		0.08425	-0.099586		0.08425	0.182327	-0.00924	0.158655		0.084552	-0.001562	0.003767	-0.153739
0.084869	0.017037	-0.524103	0.397391		0.084926	-0.098584		0.084926	0.180404	-0.00965	0.15749		0.085228	-0.002115	0.003635	-0.163838
0.085544	0.01724	-0.524119	0.397111		0.085602	-0.097075		0.085602	0.178266	-0.00975	0.155917		0.085904	-0.003059	0.003847	-0.175067
0.086218	0.017442	-0.524129	0.396849		0.086278	-0.095492		0.086278	0.17571	-0.00902	0.155118		0.08658	-0.003017	0.003674	-0.18595
0.086893	0.017671	-0.524061	0.396534		0.086954	-0.093555		0.086954	0.17338	-0.00936	0.153125		0.087257	-0.002125	0.003503	-0.197709
0.087568	0.017906	-0.52378	0.396129		0.08763	-0.091105		0.08763	0.170645	-0.00942	0.151155		0.087933	-0.001209	0.003441	-0.210174
0.088243	0.017965	-0.523499	0.395724		0.088306	-0.088656		0.088306	0.168411	-0.00969	0.149783		0.088609	-0.000943	0.003571	-0.222653
0.088918	0.017668	-0.523497	0.395086		0.088982	-0.085121		0.088982	0.166263	-0.01	0.148743		0.089285	-0.001416	0.00424	-0.235586
0.089593	0.017371	-0.523562	0.394422		0.089658	-0.081522		0.089658	0.163264	-0.01	0.146983		0.089961	-0.000892	0.004305	-0.249381
0.090267	0.017459	-0.523534	0.393975		0.090334	-0.078124		0.090334	0.159956	-0.00986	0.145148		0.090637	-0.000285	0.00451	-0.263652
0.090942	0.017608	-0.523326	0.393823		0.091011	-0.074947		0.091011	0.157089	-0.0095	0.143595		0.091313	-0.000118	0.005101	-0.277997
0.091617	0.017534	-0.523118	0.393672		0.091687	-0.071769		0.091687	0.15421	-0.00873	0.142314		0.091989	-0.000242	0.005772	-0.292399
0.092292	0.017112	-0.523039	0.393902		0.092363	-0.068474		0.092363	0.151313	-0.00822	0.141065		0.092665	-0.000252	0.005496	-0.307895
0.092967	0.016689	-0.522981	0.394147		0.093039	-0.06518		0.093039	0.148392	-0.00841	0.139199		0.093341	0.000516	0.005659	-0.323613
0.093642	0.016793	-0.523085	0.393962		0.093715	-0.061738		0.093715	0.145152	-0.00762	0.137892		0.094017	0.00117	0.006112	-0.340288
0.094316	0.016936	-0.523438	0.393344		0.094391	-0.058174		0.094391	0.142254	-0.00752	0.135971		0.094694	0.001142	0.00631	-0.356694
0.094991	0.016867	-0.52379	0.392733		0.095067	-0.054491		0.095067	0.138581	-0.00729	0.134		0.09537	0.001054	0.006446	-0.372179
0.095666	0.01655	-0.524088	0.392359		0.095743	-0.049344		0.095743	0.134738	-0.00703	0.132161		0.096046	0.00139	0.007072	-0.386746
0.096341	0.016232	-0.524381	0.391985		0.096419	-0.044196		0.096419	0.13086	-0.00689	0.130084		0.096722	0.002305	0.00625	-0.402837
0.097016	0.01575	-0.524473	0.391571		0.097095	-0.038544		0.097095	0.126349	-0.0065	0.128096		0.097398	0.002136	0.005633	-0.419222
0.097691	0.015267	-0.524259	0.391125		0.097771	-0.032572		0.097771	0.121921	-0.00655	0.125552		0.098074	0.002317	0.005792	-0.435553
0.098365	0.014893	-0.524046	0.390647		0.098447	-0.026621		0.098447	0.117143	-0.00638	0.122608		0.09875	0.00251	0.006489	-0.451503
0.09904	0.014615	-0.523727	0.389851		0.099123	-0.02101		0.099123	0.11209	-0.00624	0.119987		0.099426	0.002808	0.007303	-0.466653
0.099715	0.01434	-0.523398	0.389055		0.099799	-0.0154		0.099799	0.10684	-0.00619	0.117416		0.100102	0.003222	0.008384	-0.480669
0.10039	0.014104	-0.5233	0.388611		0.100475	-0.009211		0.100475	0.101417	-0.00597	0.114742		0.100778	0.002944	0.008899	-0.495042
0.101065	0.013867	-0.523498	0.388378		0.101151	-0.002598		0.101151	0.095398	-0.0061	0.112221		0.101454	0.00385	0.008534	-0.509007
0.101739	0.013272	-0.523696	0.388177		0.101828	0.004033		0.101828	0.090415	-0.00544	0.110084		0.102131	0.004367	0.008637	-0.522546
0.102414	0.012435	-0.52369	0.388139		0.102504	0.010806		0.102504	0.0854	-0.00499	0.107871		0.102807	0.004649	0.009452	-0.536074
0.103089	0.01167	-0.523677	0.388101		0.10318	0.017579		0.10318	0.080361	-0.00474	0.105171		0.103483	0.005051	0.009064	-0.548696
0.103764	0.011419	-0.52354	0.387577		0.103856	0.024114		0.103856	0.075596	-0.00416	0.102736		0.104159	0.00591	0.00872	-0.560947
0.104439	0.011167	-0.52328	0.38684		0.104532	0.030519		0.104532	0.07031	-0.00336	0.100979		0.104835	0.006348	0.008772	-0.57191
0.105114	0.011006	-0.523015	0.386139		0.105208	0.037153		0.105208	0.064808	-0.00271	0.099836		0.105511	0.007238	0.009319	-0.582232
0.105788	0.010891	-0.522605	0.385553		0.105884	0.044824		0.105884	0.059712	-0.00285	0.098001		0.106187	0.007295	0.009912	-0.592898
0.106463	0.010709	-0.522196	0.384966		0.10656	0.052495		0.10656	0.054599	-0.00278	0.095817		0.106863	0.006819	0.009614	-0.604344
0.107138	0.010223	-0.522245	0.384169		0.107236	0.059736		0.107236	0.04903	-0.00167	0.094682		0.107539	0.007083	0.010249	-0.614082
0.107813	0.009737	-0.522635	0.383305		0.107912	0.066809		0.107912	0.043733	-0.00038	0.093864		0.108215	0.00704	0.010797	-0.62366
0.108488	0.009349	-0.522927	0.382532		0.108588	0.074037		0.108588	0.038431	-0.00063	0.09216		0.108891	0.007344	0.011185	-0.632174
0.109163	0.009004	-0.522347	0.381971		0.109264	0.081715		0.109264	0.03371	-0.0009	0.090953		0.109568	0.007271	0.011341	-0.639474
0.109837	0.008831	-0.521768	0.38141		0.10994	0.089393		0.10994	0.029305	-0.00071	0.089196		0.110244	0.007066	0.011173	-0.646733
0.110512	0.009266	-0.521842	0.381616		0.110616	0.096964		0.110616	0.025014	-0.00026	0.087701		0.11092	0.007182	0.010901	-0.653628
0.111187	0.0097	-0.522293	0.382081		0.111292	0.104507		0.111292	0.020901	-0.0004	0.086573		0.111596	0.007676	0.011292	-0.659959
0.111862	0.00988	-0.522776	0.382252		0.111969	0.111855		0.111969	0.017511	0.00021	0.086046		0.112272	0.008814	0.011193	-0.665258
0.112537	0.00998	-0.523415	0.381597		0.112645	0.118822		0.112645	0.014593	0.000952	0.084084		0.112948	0.009425	0.010446	-0.669873
0.113211	0.009979	-0.524054	0.380942		0.113321	0.125789		0.113321	0.012124	0.00133	0.083042		0.113624	0.009622	0.009534	-0.674506
0.113886	0.009731	-0.523907	0.380373		0.113997	0.133413		0.113997	0.010191	0.001427	0.082898		0.1143	0.009584	0.009764	-0.679078
0.114561	0.009483	-0.523424	0.379825		0.114673	0.14113		0.114673	0.008906	0.001682	0.083002		0.114976	0.009331	0.009806	-0.683352
0.115236	0.008994	-0.523097	0.379146		0.115349	0.148991		0.115349	0.00775	0.002723	0.082898		0.115652	0.00949	0.0095	-0.687202
0.115911	0.008452	-0.523286	0.378205		0.116025	0.157048		0.116025	0.006408	0.003622	0.082159		0.116328	0.009055	0.00967	-0.690512
0.116586	0.008236	-0.523475	0.377264		0.116701	0.165105		0.116701	0.005097	0.003769	0.082164		0.117005	0.008793	0.010522	-0.693218
0.11726	0.008595	-0.523895	0.376892		0.117377	0.172672		0.117377	0.003697	0.003758	0.082316		0.117681	0.009001	0.01101	-0.695285
0.117935	0.008953	-0.524386	0.376605		0.118053	0.180218		0.118053	0.002015	0.003978	0.081863		0.118357	0.009384	0.011277	-0.696483
0.11861	0.00877	-0.524982	0.376438		0.118729	0.188019		0.118729	-3e-06	0.003236	0.081368		0.119033	0.009442	0.011743	-0.697162
0.119285	0.008519	-0.525824	0.37645		0.119405	0.196068		0.119405	-0.00211	0.003076	0.081304		0.119709	0.009415	0.012323	-0.697482
0.11996	0.008272	-0.526667	0.376462		0.120081	0.204107		0.120081	-0.00439	0.003461	0.080331		0.120385	0.010122	0.01237	-0.697392
0.120635	0.008032	-0.526757	0.37608		0.120757	0.211865		0.120757	-0.00672	0.004282	0.081017		0.121061	0.011079	0.012332	-0.696649
0.121309	0.007792	-0.526694	0.375672		0.121433	0.219623		0.121433	-0.00932	0.005164	0.080745		0.121737	0.010738	0.012185	-0.694971
0.121984	0.007663	-0.526574	0.375266		0.12211	0.226719		0.12211	-0.01298	0.005485	0.080843		0.122413	0.010617	0.01141	-0.692657
0.122659	0.007539	-0.526354	0.374865		0.122786	0.233343		0.122786	-0.01536	0.00517	0.081627		0.123089	0.010303	0.011508	-0.690407
0.123334	0.007641	-0.526134	0.374464		0.123462	0.240082		0.123462	-0.017	0.00524	0.082085		0.123765	0.010152	0.011546	-0.687777
0.124009	0.007973	-0.526526	0.374304		0.124138	0.247678		0.124138	-0.01882	0.005328	0.083099		0.124442	0.009993	0.011885	-0.684195
0.124684	0.00829	-0.526987	0.374145		0.124814	0.255273		0.124814	-0.02121	0.005565	0.08525		0.125118	0.009618	0.012157	-0.680324
0.125358	0.008074	-0.527278	0.373867		0.12549	0.263482		0.12549	-0.02407	0.00626	0.087122		0.125794	0.009673	0.012326	-0.675584
0.126033	0.007858	-0.527348	0.373484		0.126166	0.272001		0.126166	-0.02728	0.006918	0.088353		0.12647	0.010662	0.012844	-0.669811
0.126708	0.007702	-0.527417	0.373107		0.126842	0.280218		0.126842	-0.03014	0.006968	0.090581		0.127146	0.011971	0.013893	-0.662317
0.127383	0.007593	-0.527141	0.372821		0.127518	0.287281		0.127518	-0.03333	0.006822	0.093586		0.127822	0.012873	0.013855	-0.653523
0.128058	0.007543	-0.526854	0.372536		0.128194	0.294344		0.128194	-0.03671	0.006762	0.095516		0.128498	0.012987	0.013817	-0.645297
0.128732	0.00803	-0.526859	0.372141		0.12887	0.301704		0.12887	-0.03992	0.006895	0.098882		0.129174	0.012612	0.014188	-0.636789
0.129407	0.008517	-0.527184	0.371672		0.129546	0.309155		0.129546	-0.04307	0.006959	0.102127		0.12985	0.011971	0.013902	-0.62863
0.130082	0.008863	-0.527505	0.371147		0.130222	0.316302		0.130222	-0.04741	0.007296	0.105399		0.130526	0.012264	0.014129	-0.620543
0.130757	0.009084	-0.527485	0.370273		0.130898	0.322803		0.130898	-0.05169	0.006975	0.109006		0.131203	0.012258	0.01367	-0.611964
0.131432	0.009246	-0.527465	0.369398		0.131574	0.329305		0.131574	-0.0557	0.006343	0.11301		0.131879	0.011732	0.014273	-0.602419
0.132107	0.008511	-0.527159	0.368494		0.132251	0.335818		0.132251	-0.05977	0.005856	0.117513		0.132555	0.011308	0.013886	-0.592096
0.132781	0.007777	-0.526613	0.367575		0.132927	0.342333		0.132927	-0.06492	0.005901	0.122596		0.133231	0.012213	0.014009	-0.582126
0.133456	0.007527	-0.526097	0.366668		0.133603	0.349064		0.133603	-0.06942	0.004626	0.128078		0.133907	0.012481	0.015062	-0.571838
0.134131	0.007611	-0.525921	0.365804		0.134279	0.356109		0.134279	-0.07422	0.004347	0.134062		0.134583	0.012053	0.01528	-0.561391
0.134806	0.007719	-0.525744	0.364941		0.134955	0.363155		0.134955	-0.07901	0.004069	0.141024		0.135259	0.011504	0.015707	-0.55061
0.135481	0.007995	-0.525478	0.364541		0.135631	0.370848		0.135631	-0.08375	0.00353	0.147978		0.135935	0.011495	0.015883	-0.538721
0.136156	0.00827	-0.525156	0.364306		0.136307	0.378577		0.136307	-0.08868	0.002931	0.154657		0.136611	0.012381	0.016122	-0.526506
0.13683	0.008345	-0.524915	0.364096		0.136983	0.385847		0.136983	-0.09374	0.002776	0.162375		0.137287	0.012452	0.015951	-0.514942
0.137505	0.008318	-0.525136	0.363957		0.137659	0.392645		0.137659	-0.09882	0.002174	0.169741		0.137963	0.012228	0.015156	-0.502082
0.13818	0.008313	-0.525356	0.363818		0.138335	0.399436		0.138335	-0.10367	0.001079	0.177491		0.13864	0.012003	0.015402	-0.488689
0.138855	0.008402	-0.525814	0.363481		0.139011	0.406055		0.139011	-0.10865	0.000253	0.186718		0.139316	0.0121	0.01694	-0.475962
0.13953	0.008491	-0.526381	0.363094		0.139687	0.412673		0.139687	-0.11408	0.00012	0.1968		0.139992	0.012808	0.019055	-0.463886
0.140204	0.008559	-0.526776	0.362837		0.140363	0.419401		0.140363	-0.11921	-0.00017	0.206514		0.140668	0.013113	0.019297	-0.451324
0.140879	0.008618	-0.526537	0.36284		0.141039	0.426211		0.141039	-0.12399	2.6e-05	0.215988		0.141344	0.012871	0.019368	-0.439563
0.141554	0.008664	-0.526298	0.362843		0.141715	0.433042		0.141715	-0.12887	-0.00012	0.226005		0.14202	0.013156	0.019582	-0.427199
0.142229	0.008675	-0.526186	0.362499		0.142392	0.440051		0.142392	-0.13373	-0.00036	0.237397		0.142696	0.013508	0.019995	-0.41597
0.142904	0.008685	-0.526117	0.362103		0.143068	0.44706		0.143068	-0.13863	-0.00082	0.249154		0.143372	0.01309	0.020395	-0.404853
0.143579	0.009239	-0.52615	0.361787		0.143744	0.453602		0.143744	-0.14423	-0.00177	0.261161		0.144048	0.012962	0.020787	-0.392354
0.144253	0.009937	-0.52644	0.361594		0.14442	0.459902		0.14442	-0.1495	-0.00218	0.273421		0.144724	0.012511	0.020845	-0.38121
0.144928	0.010507	-0.526729	0.3614		0.145096	0.466161		0.145096	-0.15507	-0.00232	0.286376		0.1454	0.012062	0.020757	-0.370687
0.145603	0.010815	-0.527338	0.361188		0.145772	0.47225		0.145772	-0.16123	-0.00297	0.299537		0.146077	0.011819	0.021776	-0.360696
0.146278	0.011122	-0.528017	0.360975		0.146448	0.47834		0.146448	-0.16763	-0.00385	0.313909		0.146753	0.011707	0.022777	-0.349963
0.146953	0.011432	-0.528604	0.360823		0.147124	0.483863		0.147124	-0.17358	-0.00425	0.330412		0.147429	0.011299	0.023687	-0.340119
0.147628	0.011742	-0.529018	0.360742		0.1478	0.48919		0.1478	-0.18062	-0.0042	0.347731		0.148105	0.012307	0.024278	-0.331271
0.148302	0.012041	-0.529432	0.36066		0.148476	0.494559		0.148476	-0.18802	-0.00473	0.364699		0.148781	0.012691	0.024989	-0.323002
0.148977	0.012324	-0.529217	0.361317		0.149152	0.500039		0.149152	-0.19564	-0.00572	0.382543		0.149457	0.013024	0.026686	-0.31515
0.149652	0.012607	-0.52892	0.361976		0.149828	0.505518		0.149828	-0.20335	-0.00462	0.40221		0.150133	0.013111	0.029483	-0.307615
0.150327	0.013305	-0.528921	0.362391		0.150504	0.509817		0.150504	-0.21108	-0.00427	0.421134		0.150809	0.013111	0.031315	-0.300172
0.151002	0.014038	-0.529425	0.362596		0.15118	0.513866		0.15118	-0.21926	-0.00452	0.440296		0.151485	0.013232	0.03295	-0.292871
0.151677	0.014337	-0.529929	0.362721		0.151856	0.517797		0.151856	-0.22762	-0.00422	0.460519		0.152161	0.012989	0.034697	-0.286116
0.152351	0.014112	-0.529939	0.361745		0.152533	0.521316		0.152533	-0.23717	-0.00466	0.4807		0.152837	0.013252	0.036376	-0.279518
0.153026	0.013887	-0.529862	0.36077		0.153209	0.524836		0.153209	-0.24737	-0.00552	0.500996		0.153514	0.013002	0.037595	-0.273492
0.153701	0.013303	-0.529831	0.360396		0.153885	0.528702		0.153885	-0.25791	-0.0062	0.522036		0.15419	0.012931	0.039611	-0.266926
0.154376	0.012715	-0.529873	0.360416		0.154561	0.532834		0.154561	-0.26946	-0.00668	0.543212		0.154866	0.012651	0.042158	-0.258793
0.155051	0.012343	-0.529915	0.360355		0.155237	0.536991		0.155237	-0.28097	-0.00708	0.563587		0.155542	0.012687	0.044555	-0.251639
0.155725	0.012166	-0.530518	0.359767		0.155913	0.541369		0.155913	-0.29368	-0.00755	0.584179		0.156218	0.012366	0.046938	-0.2446
0.1564	0.01205	-0.531169	0.35918		0.156589	0.545747		0.156589	-0.30715	-0.00797	0.60597		0.156894	0.012258	0.048939	-0.237555
0.157075	0.012992	-0.531776	0.359097		0.157265	0.549748		0.157265	-0.32106	-0.00755	0.627041		0.15757	0.012512	0.051061	-0.231075
0.15775	0.013934	-0.532328	0.359266		0.157941	0.553544		0.157941	-0.33525	-0.00824	0.647661		0.158246	0.012885	0.054067	-0.224387
0.158425	0.014057	-0.532881	0.359255		0.158617	0.557311		0.158617	-0.34895	-0.00715	0.668752		0.158922	0.013065	0.056797	-0.217367
0.1591	0.01362	-0.533203	0.358541		0.159293	0.560946		0.159293	-0.36203	-0.0069	0.68919		0.159598	0.012736	0.059862	-0.211752
0.159774	0.01326	-0.533521	0.357827		0.159969	0.564581		0.159969	-0.37504	-0.00606	0.708645		0.160274	0.013324	0.061935	-0.20835
0.160449	0.013458	-0.533298	0.356827		0.160645	0.567888		0.160645	-0.3873	-0.00684	0.728375		0.160951	0.014076	0.064815	-0.204264
0.161124	0.013656	-0.532574	0.355723		0.161321	0.57107		0.161321	-0.39916	-0.00729	0.747184		0.161627	0.015076	0.067973	-0.200265
0.161799	0.013899	-0.531867	0.354812		0.161997	0.574332		0.161997	-0.41095	-0.00692	0.765459		0.162303	0.01571	0.070582	-0.195821
0.162474	0.014166	-0.531514	0.354416		0.162674	0.577816		0.162674	-0.42172	-0.0066	0.783996		0.162979	0.015505	0.072815	-0.1908
0.163149	0.014345	-0.531162	0.35402		0.16335	0.581299		0.16335	-0.43178	-0.00623	0.801612		0.163655	0.015888	0.07568	-0.185766
0.163823	0.014139	-0.531564	0.35374		0.164026	0.584698		0.164026	-0.44233	-0.00631	0.817694		0.164331	0.016718	0.079542	-0.181781
0.164498	0.013934	-0.53251	0.3535		0.164702	0.588077		0.164702	-0.45254	-0.00647	0.834678		0.165007	0.016934	0.082979	-0.179234
0.165173	0.013349	-0.533402	0.3532		0.165378	0.59115		0.165378	-0.46146	-0.00608	0.850722		0.165683	0.017012	0.086229	-0.177493
0.165848	0.012617	-0.533871	0.352701		0.166054	0.593646		0.166054	-0.46975	-0.00558	0.866972		0.166359	0.016893	0.089543	-0.175684
0.166523	0.012058	-0.534339	0.352203		0.16673	0.596141		0.16673	-0.47639	-0.00538	0.883159		0.167035	0.016789	0.09275	-0.172792
0.167197	0.011995	-0.534434	0.351796		0.167406	0.597754		0.167406	-0.48266	-0.00515	0.898614		0.167711	0.016942	0.096171	-0.168865
0.167872	0.011933	-0.534325	0.351417		0.168082	0.599248		0.168082	-0.48848	-0.00361	0.913898		0.168388	0.01715	0.099488	-0.1639
0.168547	0.011718	-0.534325	0.351031		0.168758	0.60101		0.168758	-0.4933	-0.00316	0.928792		0.169064	0.017408	0.103167	-0.159808
0.169222	0.011464	-0.5348	0.350629		0.169434	0.603128		0.169434	-0.49683	-0.00254	0.94264		0.16974	0.0183	0.107542	-0.155889
0.169897	0.011131	-0.535275	0.350227		0.17011	0.605246		0.17011	-0.49893	-0.001	0.956184		0.170416	0.018372	0.111865	-0.151311
0.170572	0.010628	-0.535606	0.35009		0.170786	0.606668		0.170786	-0.50008	0.000726	0.969245		0.171092	0.01862	0.115524	-0.146923
0.171246	0.010124	-0.535881	0.350004		0.171462	0.60807		0.171462	-0.50052	0.002363	0.981072		0.171768	0.018829	0.119608	-0.141761
0.171921	0.010048	-0.536261	0.350066		0.172138	0.609169		0.172138	-0.49959	0.0037	0.992449		0.172444	0.019015	0.124492	-0.137059
0.172596	0.010045	-0.536959	0.350379		0.172814	0.609978		0.172814	-0.49773	0.005028	1.00444		0.17312	0.019475	0.129676	-0.131848
0.173271	0.01021	-0.537658	0.350693		0.173491	0.610809		0.173491	-0.49572	0.007082	1.01509		0.173796	0.019759	0.134333	-0.126471
0.173946	0.010639	-0.538732	0.350479		0.174167	0.612041		0.174167	-0.49242	0.00913	1.02631		0.174472	0.019327	0.141259	-0.121281
0.174621	0.011069	-0.539912	0.350204		0.174843	0.613274		0.174843	-0.48836	0.010166	1.03643		0.175149	0.019325	0.147075	-0.115674
0.175295	0.01165	-0.540958	0.350095		0.175519	0.614287		0.175519	-0.48369	0.012879	1.04437		0.175825	0.020462	0.151758	-0.109378
0.17597	0.012243	-0.541708	0.350207		0.176195	0.61515		0.176195	-0.47842	0.016627	1.05213		0.176501	0.021532	0.155988	-0.104092
0.176645	0.012511	-0.542458	0.350319		0.176871	0.615906		0.176871	-0.47152	0.01998	1.05977		0.177177	0.022046	0.16061	-0.099082
0.17732	0.012402	-0.542965	0.350439		0.177547	0.615933		0.177547	-0.46478	0.022213	1.06678		0.177853	0.022539	0.165283	-0.09351
0.177995	0.012294	-0.543428	0.35056		0.178223	0.61596		0.178223	-0.45662	0.024597	1.07315		0.178529	0.023407	0.17082	-0.087983
0.17867	0.012351	-0.543812	0.350102		0.178899	0.616053		0.178899	-0.44827	0.027514	1.07909		0.179205	0.024179	0.176695	-0.082508
0.179344	0.012408	-0.544063	0.349064		0.179575	0.616177		0.179575	-0.43907	0.030516	1.08479		0.179881	0.024842	0.181903	-0.077355
0.180019	0.012535	-0.544314	0.348047		0.180251	0.616162		0.180251	-0.42878	0.033499	1.08934		0.180557	0.026709	0.186857	-0.072918
0.180694	0.012726	-0.5447	0.347622		0.180927	0.615627		0.180927	-0.41808	0.036446	1.09306		0.181233	0.027797	0.192212	-0.067665
0.181369	0.01292	-0.545099	0.347196		0.181603	0.615092		0.181603	-0.40635	0.039436	1.0968		0.181909	0.029714	0.197534	-0.062552
0.182044	0.013177	-0.545754	0.346933		0.182279	0.614573		0.182279	-0.39358	0.042134	1.09964		0.182586	0.031227	0.201541	-0.057735
0.182718	0.013433	-0.546726	0.34679		0.182955	0.614058		0.182955	-0.38012	0.045116	1.1009		0.183262	0.033018	0.205627	-0.052975
0.183393	0.013545	-0.547696	0.346633		0.183632	0.613343		0.183632	-0.36577	0.04921	1.10064		0.183938	0.034436	0.21035	-0.047158
0.184068	0.013515	-0.548052	0.346351		0.184308	0.612169		0.184308	-0.35044	0.053624	1.10007		0.184614	0.035695	0.214854	-0.040612
0.184743	0.013485	-0.548396	0.346068		0.184984	0.610995		0.184984	-0.33451	0.058778	1.0995		0.18529	0.037478	0.219434	-0.034728
0.185418	0.013473	-0.548827	0.345554		0.18566	0.609739		0.18566	-0.31757	0.064262	1.09813		0.185966	0.038878	0.223906	-0.029244
0.186093	0.013461	-0.549339	0.344906		0.186336	0.608467		0.186336	-0.29931	0.069377	1.09618		0.186642	0.040276	0.227705	-0.023161
0.186767	0.013502	-0.549814	0.344319		0.187012	0.60731		0.187012	-0.28017	0.074041	1.09315		0.187318	0.042886	0.231226	-0.017008
0.187442	0.013583	-0.549414	0.344053		0.187688	0.606337		0.187688	-0.26104	0.078979	1.08974		0.187994	0.045829	0.235443	-0.011161
0.188117	0.013603	-0.549014	0.343786		0.188364	0.605365		0.188364	-0.24091	0.084553	1.08593		0.18867	0.048442	0.23907	-0.004764
0.188792	0.013038	-0.548681	0.343343		0.18904	0.603841		0.18904	-0.21993	0.09165	1.08171		0.189346	0.050548	0.242837	0.001718
0.189467	0.012474	-0.548395	0.342824		0.189716	0.602271		0.189716	-0.19837	0.098379	1.07656		0.190023	0.052323	0.247072	0.008482
0.190142	0.012288	-0.548185	0.342268		0.190392	0.601049		0.190392	-0.17613	0.106111	1.07129		0.190699	0.054874	0.25079	0.015601
0.190816	0.012328	-0.548551	0.34159		0.191068	0.600226		0.191068	-0.15305	0.114901	1.06613		0.191375	0.057762	0.253697	0.020256
0.191491	0.012245	-0.548917	0.340912		0.191744	0.599403		0.191744	-0.12889	0.123724	1.06111		0.192051	0.060756	0.256419	0.025508
0.192166	0.011535	-0.548981	0.340068		0.19242	0.59869		0.19242	-0.10452	0.132673	1.05627		0.192727	0.064651	0.259258	0.03132
0.192841	0.010824	-0.548877	0.339175		0.193096	0.597977		0.193096	-0.07974	0.141949	1.05127		0.193403	0.067609	0.263044	0.036581
0.193516	0.010534	-0.548831	0.33839		0.193773	0.597533		0.193773	-0.05487	0.15142	1.0458		0.194079	0.071278	0.267003	0.042935
0.194191	0.010429	-0.549051	0.337854		0.194449	0.597318		0.194449	-0.02863	0.161328	1.04063		0.194755	0.074621	0.270051	0.049087
0.194865	0.010521	-0.549271	0.337318		0.195125	0.597126		0.195125	-0.00428	0.171716	1.03453		0.195431	0.077695	0.272986	0.055763
0.19554	0.011278	-0.549546	0.337055		0.195801	0.597161		0.195801	0.020309	0.181955	1.02778		0.196107	0.081681	0.274781	0.063897
0.196215	0.012036	-0.549844	0.336846		0.196477	0.597196		0.196477	0.044964	0.193273	1.02167		0.196783	0.085537	0.277144	0.0725
0.19689	0.01243	-0.550101	0.336686		0.197153	0.596421		0.197153	0.069198	0.205901	1.01524		0.19746	0.089785	0.278993	0.08138
0.197565	0.012712	-0.550233	0.336609		0.197829	0.595167		0.197829	0.092752	0.21726	1.00956		0.198136	0.094243	0.280651	0.090614
0.198239	0.012901	-0.550364	0.336532		0.198505	0.594096		0.198505	0.116033	0.22861	1.00275		0.198812	0.098125	0.282894	0.098423
0.198914	0.012863	-0.550688	0.33613		0.199181	0.593911		0.199181	0.139544	0.240323	0.996085		0.199488	0.101932	0.285112	0.104885
0.199589	0.012825	-0.551067	0.335692		0.199857	0.593726		0.199857	0.163614	0.251657	0.989773		0.200164	0.106728	0.286287	0.111295
0.200264	0.01301	-0.551275	0.335818		0.200533	0.593585		0.200533	0.187109	0.263346	0.984045		0.20084	0.11151	0.287288	0.118331
0.200939	0.013241	-0.551104	0.336657		0.201209	0.59346		0.201209	0.209304	0.276544	0.978246		0.201516	0.115551	0.289188	0.124943
0.201614	0.013372	-0.550932	0.337497		0.201885	0.593094		0.201885	0.230754	0.289643	0.972337		0.202192	0.119652	0.291227	0.13091
0.202288	0.013327	-0.551609	0.337889		0.202561	0.59203		0.202561	0.251814	0.30236	0.966098		0.202868	0.123498	0.293121	0.136487
0.202963	0.013282	-0.552432	0.338264		0.203237	0.590967		0.203237	0.272464	0.316105	0.96		0.203544	0.1281	0.294733	0.143131
0.203638	0.013045	-0.553298	0.33847		0.203914	0.589989		0.203914	0.29289	0.329977	0.954923		0.20422	0.13297	0.295366	0.150255
0.204313	0.012786	-0.554244	0.338509		0.20459	0.589035		0.20459	0.312544	0.3431	0.949678		0.204897	0.138291	0.296542	0.156869
0.204988	0.012746	-0.555189	0.338562		0.205266	0.588163		0.205266	0.331274	0.355461	0.944161		0.205573	0.143369	0.296605	0.163084
0.205663	0.013006	-0.555482	0.338904		0.205942	0.587611		0.205942	0.348866	0.367977	0.938878		0.206249	0.147442	0.295993	0.169508
0.206337	0.013266	-0.555628	0.339247		0.206618	0.58706		0.206618	0.366025	0.380569	0.933721		0.206925	0.151926	0.297113	0.17575
0.207012	0.013782	-0.55569	0.339258		0.207294	0.587125		0.207294	0.383656	0.392292	0.928014		0.207601	0.157495	0.298653	0.181725
0.207687	0.014311	-0.555593	0.339022		0.20797	0.587724		0.20797	0.403315	0.403169	0.92287		0.208277	0.16305	0.298986	0.188255
0.208362	0.014492	-0.555497	0.338781		0.208646	0.588261		0.208646	0.42419	0.415046	0.917949		0.208953	0.168562	0.299302	0.195292
0.209037	0.014311	-0.556027	0.338488		0.209322	0.588086		0.209322	0.444684	0.427587	0.911188		0.209629	0.173081	0.299039	0.2012
0.209711	0.014135	-0.556639	0.338195		0.209998	0.58791		0.209998	0.463754	0.438933	0.905743		0.210305	0.177491	0.298054	0.206683
0.210386	0.014185	-0.557137	0.337957		0.210674	0.58789		0.210674	0.480344	0.450701	0.89843		0.210981	0.183791	0.296865	0.211302
0.211061	0.014235	-0.557476	0.337752		0.21135	0.587964		0.21135	0.494012	0.462643	0.891672		0.211657	0.188979	0.29562	0.215739
0.211736	0.014658	-0.557816	0.337535		0.212026	0.588053		0.212026	0.5064	0.474073	0.886889		0.212334	0.19286	0.294297	0.220884
0.212411	0.015381	-0.55864	0.337265		0.212702	0.58822		0.212702	0.519363	0.48429	0.881362		0.21301	0.197476	0.292971	0.225903
0.213086	0.016056	-0.55949	0.336995		0.213378	0.588386		0.213378	0.53045	0.493555	0.87517		0.213686	0.201389	0.291565	0.231026
0.21376	0.016106	-0.560323	0.336942		0.214055	0.588346		0.214055	0.54199	0.503403	0.869304		0.214362	0.205717	0.291199	0.235797
0.214435	0.016156	-0.56114	0.33698		0.214731	0.588219		0.214731	0.552923	0.513587	0.86303		0.215038	0.210558	0.290208	0.240631
0.21511	0.016257	-0.561954	0.337079		0.215407	0.58815		0.215407	0.562762	0.522832	0.856798		0.215714	0.215695	0.28907	0.245123
0.215785	0.016391	-0.562642	0.337374		0.216083	0.588262		0.216083	0.57166	0.531566	0.85021		0.21639	0.220094	0.288246	0.249513
0.21646	0.016461	-0.56333	0.337669		0.216759	0.588374		0.216759	0.579849	0.540356	0.845308		0.217066	0.223925	0.287843	0.253521
0.217135	0.016125	-0.564322	0.337612		0.217435	0.588562		0.217435	0.587781	0.54923	0.839727		0.217742	0.227955	0.287295	0.257173
0.217809	0.015789	-0.565566	0.337431		0.218111	0.588771		0.218111	0.595207	0.557607	0.832964		0.218418	0.231966	0.28603	0.260962
0.218484	0.015541	-0.566835	0.337144		0.218787	0.588982		0.218787	0.601392	0.565918	0.827375		0.219095	0.235771	0.284798	0.265172
0.219159	0.015336	-0.568399	0.336449		0.219463	0.589199		0.219463	0.60647	0.575143	0.821432		0.219771	0.240064	0.284049	0.269381
0.219834	0.015247	-0.569964	0.335755		0.220139	0.589415		0.220139	0.610999	0.582546	0.815751		0.220447	0.244322	0.28244	0.273171
0.220509	0.015604	-0.571959	0.335808		0.220815	0.589503		0.220815	0.614938	0.589101	0.809706		0.221123	0.246722	0.280774	0.276604
0.221184	0.015961	-0.574221	0.336117		0.221491	0.589569		0.221491	0.618574	0.595037	0.803703		0.221799	0.249289	0.280027	0.279242
0.221858	0.016543	-0.576513	0.336334		0.222167	0.589667		0.222167	0.620406	0.599958	0.797835		0.222475	0.253188	0.278903	0.281691
0.222533	0.017201	-0.578975	0.336307		0.222843	0.589811		0.222843	0.621186	0.605006	0.791877		0.223151	0.256052	0.277422	0.285626
0.223208	0.017539	-0.581437	0.33628		0.223519	0.589955		0.223519	0.620857	0.61087	0.78628		0.223827	0.257889	0.276286	0.287821
0.223883	0.017019	-0.583735	0.336391		0.224196	0.589937		0.224196	0.619863	0.616559	0.780972		0.224503	0.260268	0.27533	0.290686
0.224558	0.0165	-0.585956	0.336534		0.224872	0.58991		0.224872	0.61807	0.621677	0.775212		0.225179	0.263426	0.27372	0.292175
0.225232	0.017028	-0.588339	0.336628		0.225548	0.58985		0.225548	0.615109	0.6262	0.770349		0.225855	0.266664	0.272392	0.294661
0.225907	0.017797	-0.591325	0.336628		0.226224	0.589756		0.226224	0.611686	0.630147	0.765944		0.226532	0.269806	0.270563	0.2968
0.226582	0.018355	-0.594311	0.336628		0.2269	0.589669		0.2269	0.607228	0.633546	0.760101		0.227208	0.272244	0.268638	0.297336
0.227257	0.018509	-0.597258	0.336648		0.227576	0.589813		0.227576	0.60169	0.636201	0.755504		0.227884	0.275122	0.266548	0.298454
0.227932	0.018663	-0.600192	0.336671		0.228252	0.589957		0.228252	0.595709	0.637815	0.749114		0.22856	0.277054	0.264796	0.299307
0.228607	0.01871	-0.60358	0.336572		0.228928	0.590302		0.228928	0.589037	0.638566	0.743767		0.229236	0.278231	0.262984	0.300034
0.229281	0.018742	-0.608153	0.336299		0.229604	0.590798		0.229604	0.582838	0.638981	0.737607		0.229912	0.279624	0.260893	0.300456
0.229956	0.018773	-0.612727	0.336026		0.23028	0.59135		0.23028	0.576607	0.63931	0.731336		0.230588	0.280765	0.259102	0.300287
0.230631	0.018803	-0.617314	0.33642		0.230956	0.592367		0.230956	0.569156	0.639826	0.725265		0.231264	0.281922	0.257388	0.30017
0.231306	0.018833	-0.621905	0.336857		0.231632	0.593384		0.231632	0.562791	0.639332	0.719073		0.23194	0.2835	0.255181	0.300384
0.231981	0.019135	-0.626609	0.337193		0.232308	0.593973		0.232308	0.556662	0.639027	0.712608		0.232616	0.285129	0.252823	0.300418
0.232656	0.019452	-0.631525	0.337417		0.232984	0.594334		0.232984	0.549187	0.637504	0.706226		0.233292	0.286272	0.251082	0.300057
0.23333	0.019607	-0.636442	0.337642		0.23366	0.594821		0.23366	0.540376	0.634456	0.700085		0.233969	0.285898	0.249352	0.298985
0.234005	0.019584	-0.641862	0.33804		0.234336	0.595842		0.234336	0.533175	0.631409	0.694256		0.234645	0.285761	0.246759	0.297433
0.23468	0.019558	-0.647352	0.338438		0.235013	0.596863		0.235013	0.52525	0.627694	0.689083		0.235321	0.285438	0.244282	0.295804
0.235355	0.019348	-0.65304	0.338885		0.235689	0.597603		0.235689	0.516483	0.622976	0.684275		0.235997	0.285758	0.241671	0.295001
0.23603	0.019137	-0.659006	0.339373		0.236365	0.598238		0.236365	0.50684	0.618775	0.679168		0.236673	0.2856	0.239784	0.294636
0.236705	0.018836	-0.664972	0.339868		0.237041	0.598921		0.237041	0.496462	0.614921	0.673651		0.237349	0.285297	0.23828	0.294124
0.237379	0.018434	-0.670808	0.340442		0.237717	0.599734		0.237717	0.486181	0.609879	0.667555		0.238025	0.285351	0.235771	0.29377
0.238054	0.018031	-0.676637	0.341016		0.238393	0.600546		0.238393	0.475956	0.605038	0.662062		0.238701	0.285728	0.232502	0.293345
0.238729	0.017513	-0.682358	0.341385		0.239069	0.601348		0.239069	0.464844	0.599914	0.656637		0.239377	0.286107	0.230104	0.293097
0.239404	0.016993	-0.687962	0.341617		0.239745	0.602147		0.239745	0.453022	0.593791	0.650937		0.240053	0.286158	0.227682	0.291909
0.240079	0.016399	-0.693562	0.341931		0.240421	0.602535		0.240421	0.441266	0.588502	0.644894		0.240729	0.286001	0.226121	0.290091
0.240753	0.015734	-0.698987	0.342746		0.241097	0.602161		0.241097	0.429033	0.583101	0.63853		0.241406	0.285119	0.224006	0.288934
0.241428	0.015108	-0.704411	0.34356		0.241773	0.601787		0.241773	0.416656	0.579132	0.633073		0.242082	0.284664	0.222274	0.288119
0.242103	0.015316	-0.711396	0.343755		0.242449	0.602087		0.242449	0.404694	0.574195	0.627069		0.242758	0.283981	0.22111	0.286802
0.242778	0.015524	-0.719696	0.343643		0.243125	0.602462		0.243125	0.391841	0.569861	0.620692		0.243434	0.283782	0.219088	0.285462
0.243453	0.015819	-0.728098	0.343734		0.243801	0.603305		0.243801	0.377931	0.566077	0.615137		0.24411	0.282115	0.215742	0.284572
0.244128	0.016178	-0.73767	0.344618		0.244478	0.60476		0.244478	0.360533	0.562517	0.609297		0.244786	0.280692	0.212583	0.283131
0.244802	0.016543	-0.747243	0.345503		0.245154	0.606215		0.245154	0.339818	0.558462	0.60316		0.245462	0.279603	0.210535	0.280766
0.245477	0.016949	-0.757268	0.346252		0.24583	0.606687		0.24583	0.318576	0.554657	0.597694		0.246138	0.279057	0.208529	0.279288
0.246152	0.017356	-0.767576	0.346953		0.246506	0.607135		0.246506	0.299065	0.55107	0.592737		0.246814	0.278835	0.207729	0.277047
0.246827	0.017561	-0.778138	0.347628		0.247182	0.607584		0.247182	0.282307	0.547436	0.587701		0.24749	0.277053	0.205766	0.275931
0.247502	0.017652	-0.790157	0.348233		0.247858	0.608034		0.247858	0.267879	0.544618	0.583756		0.248166	0.275387	0.203741	0.274034
0.248177	0.017794	-0.802176	0.348838		0.248534	0.608438		0.248534	0.253992	0.541244	0.57961		0.248843	0.273509	0.201509	0.271422
0.248851	0.018182	-0.81509	0.350381		0.24921	0.608165		0.24921	0.239556	0.538401	0.573145		0.249519	0.27162	0.199077	0.269773
0.249526	0.018569	-0.828425	0.352114		0.249886	0.607892		0.249886	0.224911	0.535062	0.568753		0.250195	0.270667	0.197793	0.268055
0.250201	0.018691	-0.841957	0.353786		0.250562	0.608228		0.250562	0.20954	0.531224	0.563482		0.250871	0.269703	0.195744	0.265871
0.250876	0.018703	-0.856204	0.355358		0.251238	0.608956		0.251238	0.194112	0.527437	0.558538		0.251547	0.268061	0.193201	0.264156
0.251551	0.018803	-0.87045	0.35693		0.251914	0.609563		0.251914	0.177731	0.524488	0.553515		0.252223	0.26677	0.191055	0.262597
0.252225	0.019178	-0.885166	0.358658		0.25259	0.609442		0.25259	0.162611	0.521267	0.548821		0.252899	0.264812	0.189076	0.260827
0.2529	0.019554	-0.90004	0.360401		0.253266	0.609321		0.253266	0.147591	0.518169	0.543779		0.253575	0.263425	0.186707	0.259883
0.253575	0.019341	-0.914984	0.362314		0.253942	0.609384		0.253942	0.132464	0.515221	0.538564		0.254251	0.262559	0.183935	0.259117
0.25425	0.018962	-0.930103	0.364433		0.254618	0.609533		0.254618	0.117881	0.512207	0.533868		0.254927	0.260641	0.181641	0.256505
0.254925	0.018592	-0.945222	0.366552		0.255295	0.609663		0.255295	0.102879	0.509299	0.529145		0.255603	0.259144	0.180274	0.255506
0.2556	0.01824	-0.960916	0.369113		0.255971	0.609728		0.255971	0.087763	0.50608	0.524166		0.25628	0.257245	0.178137	0.253929
0.256274	0.017889	-0.976734	0.371684		0.256647	0.609793		0.256647	0.072612	0.503192	0.51966		0.256956	0.25443	0.176045	0.252325
0.256949	0.017814	-0.99255	0.374086		0.257323	0.609518		0.257323	0.057099	0.50088	0.515127		0.257632	0.252282	0.174579	0.25073
0.257624	0.017791	-1.00836	0.376326		0.257999	0.609143		0.257999	0.042226	0.499443	0.510014		0.258308	0.250963	0.172255	0.249463
0.258299	0.017924	-1.02417	0.378575		0.258675	0.608789		0.258675	0.028132	0.49809	0.504647		0.258984	0.249774	0.168793	0.247502
0.258974	0.018319	-1.04046	0.380994		0.259351	0.608532		0.259351	0.014218	0.496087	0.499428		0.25966	0.248538	0.166798	0.244845
0.259649	0.018715	-1.05687	0.383413		0.260027	0.608275		0.260027	0.000156	0.493432	0.495573		0.260336	0.247366	0.164432	0.243186
0.260323	0.018986	-1.07313	0.386252		0.260703	0.608546		0.260703	-0.01459	0.490353	0.491261		0.261012	0.246014	0.162538	0.241434
0.260998	0.019245	-1.08903	0.389387		0.261379	0.609322		0.261379	-0.02809	0.487061	0.487152		0.261688	0.244156	0.161206	0.239124
0.261673	0.019299	-1.10493	0.39249		0.262055	0.610046		0.262055	-0.04022	0.484175	0.482492		0.262364	0.242716	0.159804	0.236707
0.262348	0.019094	-1.12091	0.395347		0.262731	0.609825		0.262731	-0.05071	0.481184	0.478614		0.263041	0.240878	0.158123	0.234981
0.263023	0.018888	-1.13689	0.398204		0.263407	0.609604		0.263407	-0.06269	0.479187	0.474249		0.263717	0.239138	0.156235	0.233813
0.263698	0.018499	-1.15244	0.400717		0.264083	0.609956		0.264083	-0.07528	0.476984	0.469012		0.264393	0.236258	0.154669	0.231725
0.264372	0.018106	-1.1673	0.403042		0.264759	0.610706		0.264759	-0.08809	0.474224	0.464617		0.265069	0.234323	0.15379	0.229846
0.265047	0.018073	-1.18216	0.405223		0.265436	0.611367		0.265436	-0.10076	0.472248	0.460678		0.265745	0.232283	0.152888	0.228479
0.265722	0.018394	-1.19799	0.406774		0.266112	0.611467		0.266112	-0.11318	0.470232	0.45623		0.266421	0.230008	0.151116	0.227135
0.266397	0.018685	-1.21391	0.408325		0.266788	0.611567		0.266788	-0.12546	0.467389	0.451899		0.267097	0.227451	0.148969	0.225754
0.267072	0.018318	-1.2295	0.40992		0.267464	0.611931		0.267464	-0.13738	0.464534	0.448149		0.267773	0.225255	0.148009	0.224141
0.267746	0.01795	-1.2447	0.411533		0.26814	0.61242		0.26814	-0.14971	0.461936	0.444032		0.268449	0.222873	0.146733	0.221782
0.268421	0.017695	-1.2599	0.413119		0.268816	0.613009		0.268816	-0.16319	0.458484	0.440884		0.269125	0.219745	0.145828	0.219896
0.269096	0.017521	-1.27481	0.414622		0.269492	0.613959		0.269492	-0.17557	0.455719	0.437077		0.269801	0.21699	0.143957	0.217405
0.269771	0.017326	-1.28973	0.416125		0.270168	0.61491		0.270168	-0.18704	0.452659	0.433677		0.270478	0.215071	0.142203	0.216438
0.270446	0.016969	-1.30449	0.417121		0.270844	0.615756		0.270844	-0.19857	0.449677	0.430226		0.271154	0.212929	0.141586	0.216223
0.271121	0.016612	-1.31911	0.417967		0.27152	0.616569		0.27152	-0.21037	0.447326	0.426695		0.27183	0.210944	0.140995	0.214913
0.271795	0.016515	-1.33376	0.418602		0.272196	0.617238		0.272196	-0.22219	0.445022	0.422466		0.272506	0.209417	0.139952	0.213521
0.27247	0.01657	-1.34875	0.418493		0.272872	0.61756		0.272872	-0.23378	0.443688	0.418941		0.273182	0.207979	0.138426	0.211766
0.273145	0.016551	-1.36375	0.418385		0.273548	0.617882		0.273548	-0.24491	0.441462	0.416346		0.273858	0.205043	0.136662	0.209835
0.27382	0.016195	-1.37875	0.417823		0.274224	0.618181		0.274224	-0.25491	0.439393	0.414056		0.274534	0.202618	0.13531	0.207823
0.274495	0.015838	-1.39374	0.417111		0.2749	0.618476		0.2749	-0.26577	0.43731	0.411321		0.27521	0.199944	0.135266	0.205707
0.27517	0.015609	-1.40863	0.41658		0.275577	0.618604		0.275577	-0.27563	0.434743	0.407949		0.275886	0.198086	0.13443	0.203054
0.275844	0.015431	-1.4227	0.416498		0.276253	0.61846		0.276253	-0.28565	0.432612	0.40442		0.276562	0.19634	0.133074	0.201437
0.276519	0.01542	-1.43678	0.416417		0.276929	0.618316		0.276929	-0.29557	0.430253	0.401136		0.277238	0.194529	0.132074	0.199569
0.277194	0.015936	-1.45079	0.415788		0.277605	0.618841		0.277605	-0.305	0.42727	0.398013		0.277915	0.19254	0.131373	0.197293
0.277869	0.016453	-1.46477	0.415035		0.278281	0.619423		0.278281	-0.31469	0.424274	0.39518		0.278591	0.190482	0.130335	0.195576
0.278544	0.016588	-1.47883	0.414242		0.278957	0.619803		0.278957	-0.32452	0.421604	0.392515		0.279267	0.188972	0.128652	0.194094
0.279218	0.016615	-1.49324	0.41337		0.279633	0.61995		0.279633	-0.33445	0.419026	0.389341		0.279943	0.187628	0.126755	0.192566
0.279893	0.016692	-1.50766	0.412498		0.280309	0.620097		0.280309	-0.34464	0.416058	0.386509		0.280619	0.186176	0.12634	0.191115
0.280568	0.016877	-1.52232	0.411643		0.280985	0.620554		0.280985	-0.35432	0.412552	0.383726		0.281295	0.183878	0.126197	0.189445
0.281243	0.017062	-1.53707	0.410789		0.281661	0.621012		0.281661	-0.36347	0.408434	0.381098		0.281971	0.181867	0.124998	0.187871
0.281918	0.017225	-1.55191	0.409682		0.282337	0.621438		0.282337	-0.3733	0.405212	0.378096		0.282647	0.179484	0.12288	0.186038
0.282593	0.017384	-1.567	0.408214		0.283013	0.621837		0.283013	-0.38292	0.401341	0.375617		0.283323	0.176959	0.119568	0.184916
0.283267	0.017277	-1.58208	0.406745		0.283689	0.622242		0.283689	-0.39188	0.39705	0.372348		0.283999	0.174893	0.117781	0.182831
0.283942	0.016734	-1.59514	0.405493		0.284365	0.622713		0.284365	-0.40088	0.392943	0.369007		0.284675	0.173174	0.116706	0.180838
0.284617	0.016192	-1.60762	0.404251		0.285041	0.623183		0.285041	-0.41042	0.389163	0.366057		0.285352	0.17165	0.116022	0.179663
0.285292	0.015467	-1.6194	0.402666		0.285718	0.62321		0.285718	-0.42096	0.384742	0.363423		0.286028	0.171445	0.115827	0.178111
0.285967	0.014726	-1.62962	0.400711		0.286394	0.62297		0.286394	-0.43005	0.380857	0.361089		0.286704	0.169692	0.114329	0.177133
0.286642	0.014256	-1.63983	0.398763		0.28707	0.622793		0.28707	-0.43836	0.377923	0.35928		0.28738	0.168008	0.112784	0.176245
0.287316	0.01412	-1.64851	0.397299		0.287746	0.622952		0.287746	-0.44602	0.375344	0.357556		0.288056	0.166986	0.111496	0.175139
0.287991	0.013984	-1.65693	0.395835		0.288422	0.62311		0.288422	-0.45368	0.372842	0.354999		0.288732	0.164635	0.110147	0.174114
0.288666	0.013313	-1.66465	0.394276		0.289098	0.623901		0.289098	-0.46127	0.370255	0.352375		0.289408	0.162473	0.108911	0.173149
0.289341	0.01263	-1.67124	0.392641		0.289774	0.624978		0.289774	-0.46954	0.368803	0.34973		0.290084	0.160102	0.10786	0.171519
0.290016	0.011903	-1.67782	0.390998		0.29045	0.625852		0.29045	-0.4775	0.365553	0.348142		0.29076	0.158075	0.107428	0.169249
0.290691	0.011123	-1.6821	0.389268		0.291126	0.62613		0.291126	-0.48544	0.362643	0.346375		0.291436	0.156633	0.107396	0.16844
0.291365	0.010342	-1.68617	0.387539		0.291802	0.626407		0.291802	-0.4935	0.360194	0.343615		0.292112	0.155301	0.106904	0.165916
0.29204	0.010129	-1.68935	0.385358		0.292478	0.626654		0.292478	-0.50117	0.357367	0.340717		0.292789	0.153264	0.106224	0.164597
0.292715	0.009948	-1.69146	0.382905		0.293154	0.626892		0.293154	-0.50821	0.355399	0.337979		0.293465	0.151404	0.105427	0.162135
0.29339	0.009911	-1.69356	0.3805		0.29383	0.627257		0.29383	-0.51488	0.353217	0.334973		0.294141	0.150507	0.105056	0.160321
0.294065	0.01003	-1.69463	0.378362		0.294506	0.627876		0.294506	-0.52148	0.350197	0.333286		0.294817	0.148487	0.103191	0.158916
0.294739	0.010137	-1.69568	0.376224		0.295182	0.628495		0.295182	-0.5284	0.346782	0.331147		0.295493	0.147054	0.102809	0.15812
0.295414	0.009477	-1.69558	0.373403		0.295859	0.629349		0.295859	-0.53475	0.343784	0.329751		0.296169	0.144624	0.101836	0.156581
0.296089	0.008816	-1.69439	0.370274		0.296535	0.630237		0.296535	-0.54133	0.341166	0.326953		0.296845	0.142092	0.100676	0.15539
0.296764	0.00884	-1.69312	0.367042		0.297211	0.631166		0.297211	-0.54746	0.338545	0.324284		0.297521	0.140046	0.099162	0.154166
0.297439	0.009432	-1.69045	0.363428		0.297887	0.632152		0.297887	-0.55366	0.336013	0.321851		0.298197	0.137629	0.098162	0.153012
0.298114	0.00996	-1.68778	0.359815		0.298563	0.633138		0.298563	-0.55991	0.333336	0.31885		0.298873	0.134524	0.097265	0.151885
0.298788	0.009762	-1.68419	0.356547		0.299239	0.634006		0.299239	-0.56672	0.330215	0.315441		0.299549	0.13254	0.096411	0.150251
0.299463	0.009564	-1.67993	0.353389		0.299915	0.634868		0.299915	-0.57313	0.327445	0.312418		0.300226	0.131816	0.095909	0.148817
0.300138	0.00879	-1.67553	0.350096		0.300591	0.635641		0.300591	-0.57935	0.324184	0.310105		0.300902	0.130361	0.095687	0.148041
0.300813	0.007657	-1.67006	0.346464		0.301267	0.636325		0.301267	-0.58531	0.322263	0.308204		0.301578	0.128281	0.095001	0.146459
0.301488	0.00668	-1.66459	0.342831		0.301943	0.636995		0.301943	-0.59095	0.319897	0.305937		0.302254	0.12691	0.093602	0.144224
0.302163	0.006583	-1.65919	0.339146		0.302619	0.637224		0.302619	-0.59681	0.317389	0.302716		0.30293	0.125484	0.093556	0.143329
0.302837	0.006487	-1.65382	0.335449		0.303295	0.637452		0.303295	-0.60251	0.315395	0.302303		0.303606	0.124751	0.093114	0.14209
0.303512	0.006629	-1.64828	0.331831		0.303971	0.638241		0.303971	-0.60821	0.312534	0.299648		0.304282	0.123718	0.091235	0.140941
0.304187	0.006884	-1.64198	0.328358		0.304647	0.639444		0.304647	-0.61362	0.310529	0.298294		0.304958	0.122371	0.090678	0.13948
0.304862	0.007081	-1.63567	0.324885		0.305323	0.640586		0.305323	-0.61808	0.308304	0.295765		0.305634	0.121725	0.089549	0.138579
0.305537	0.007058	-1.62928	0.322064		0.306	0.641267		0.306	-0.62291	0.306158	0.294017		0.30631	0.121209	0.089732	0.138084
0.306212	0.007035	-1.62285	0.319333		0.306676	0.641947		0.306676	-0.62743	0.304392	0.292173		0.306987	0.120149	0.089098	0.136326
0.306886	0.007347	-1.61602	0.316599		0.307352	0.642458		0.307352	-0.63309	0.302735	0.289531		0.307663	0.118609	0.088452	0.135334
0.307561	0.00777	-1.60795	0.313862		0.308028	0.642883		0.308028	-0.63801	0.30034	0.287104		0.308339	0.117147	0.088441	0.135246
0.308236	0.008078	-1.59988	0.311125		0.308704	0.643314		0.308704	-0.64236	0.298786	0.285749		0.309015	0.116348	0.088562	0.135048
0.308911	0.008082	-1.59127	0.308873		0.30938	0.643769		0.30938	-0.64689	0.296122	0.284383		0.309691	0.114595	0.088482	0.134564
0.309586	0.008087	-1.58251	0.306643		0.310056	0.644224		0.310056	-0.65216	0.294223	0.282134		0.310367	0.113708	0.087574	0.134043
0.31026	0.008333	-1.57383	0.304845		0.310732	0.6445		0.310732	-0.65725	0.292157	0.279855		0.311043	0.11263	0.085564	0.132254
0.310935	0.008634	-1.56532	0.303506		0.311408	0.644713		0.311408	-0.66226	0.289664	0.277955		0.311719	0.111323	0.083752	0.131634
0.31161	0.008936	-1.5568	0.302179		0.312084	0.644883		0.312084	-0.66762	0.287494	0.275924		0.312395	0.110005	0.082981	0.131671
0.312285	0.009236	-1.54772	0.301483		0.31276	0.644823		0.31276	-0.67289	0.285736	0.273788		0.313071	0.108604	0.082112	0.130846
0.31296	0.009536	-1.53844	0.300787		0.313436	0.644763		0.313436	-0.67771	0.283859	0.272006		0.313747	0.107724	0.08078	0.130221
0.313635	0.009686	-1.52882	0.300539		0.314112	0.645157		0.314112	-0.68239	0.282566	0.270617		0.314424	0.107241	0.080067	0.12993
0.314309	0.009815	-1.51837	0.300655		0.314788	0.646039		0.314788	-0.68713	0.281083	0.268879		0.3151	0.106181	0.079418	0.129423
0.314984	0.01003	-1.50792	0.300774		0.315464	0.646917		0.315464	-0.69153	0.278853	0.267091		0.315776	0.104523	0.079024	0.128614
0.315659	0.01037	-1.49669	0.300918		0.316141	0.647693		0.316141	-0.69472	0.276955	0.266069		0.316452	0.103226	0.078672	0.128051
0.316334	0.010709	-1.48527	0.301061		0.316817	0.648469		0.316817	-0.69791	0.274882	0.264066		0.317128	0.102865	0.077223	0.127783
0.317009	0.011569	-1.47388	0.301399		0.317493	0.649383		0.317493	-0.7027	0.27268	0.26214		0.317804	0.101681	0.077045	0.126962
0.317684	0.012461	-1.46254	0.301855		0.318169	0.650402		0.318169	-0.70726	0.271134	0.260929		0.31848	0.100653	0.07742	0.125836
0.318358	0.012815	-1.4512	0.302322		0.318845	0.651356		0.318845	-0.71143	0.26948	0.259722		0.319156	0.100771	0.077575	0.124333
0.319033	0.012571	-1.43955	0.302846		0.319521	0.651771		0.319521	-0.71574	0.267675	0.258487		0.319832	0.100006	0.077281	0.122869
0.319708	0.012332	-1.42785	0.303371		0.320197	0.652187		0.320197	-0.71995	0.266175	0.257256		0.320508	0.098765	0.076665	0.122336
0.320383	0.012449	-1.41562	0.303817		0.320873	0.652687		0.320873	-0.72412	0.26441	0.256412		0.321184	0.097993	0.076073	0.122102
0.321058	0.012566	-1.40267	0.304227		0.321549	0.653235		0.321549	-0.72764	0.26228	0.255513		0.321861	0.096619	0.07524	0.121626
0.321732	0.012481	-1.38972	0.304629		0.322225	0.653743		0.322225	-0.73038	0.260741	0.254007		0.322537	0.09553	0.075022	0.121012
0.322407	0.012239	-1.37715	0.304999		0.322901	0.654088		0.322901	-0.73415	0.259178	0.252114		0.323213	0.093944	0.074644	0.120106
0.323082	0.012044	-1.3646	0.305369		0.323577	0.654433		0.323577	-0.73763	0.258073	0.249774		0.323889	0.092783	0.074216	0.118852
0.323757	0.012199	-1.35159	0.305618		0.324253	0.655005		0.324253	-0.74159	0.255924	0.246573		0.324565	0.092858	0.07352	0.118372
0.324432	0.012354	-1.33814	0.305826		0.324929	0.65566		0.324929	-0.74493	0.253572	0.244568		0.325241	0.092724	0.073175	0.11722
0.325107	0.012751	-1.32468	0.305828		0.325605	0.656199		0.325605	-0.74793	0.251699	0.24418		0.325917	0.091843	0.072998	0.116008
0.325781	0.01328	-1.31114	0.304938		0.326281	0.656424		0.326281	-0.75142	0.249039	0.243392		0.326593	0.091282	0.072577	0.115468
0.326456	0.013711	-1.2976	0.304049		0.326958	0.656648		0.326958	-0.7552	0.247486	0.241342		0.327269	0.089862	0.071987	0.115409
0.327131	0.0137	-1.28439	0.303257		0.327634	0.657801		0.327634	-0.75873	0.246105	0.2401		0.327945	0.08871	0.071258	0.1141
0.327806	0.01369	-1.27144	0.302502		0.32831	0.659173		0.32831	-0.76252	0.243928	0.239692		0.328621	0.087666	0.069815	0.11442
0.328481	0.013282	-1.25852	0.301597		0.328986	0.660345		0.328986	-0.76586	0.242038	0.238693		0.329298	0.087245	0.069288	0.114862
0.329156	0.012717	-1.24581	0.300259		0.329662	0.661154		0.329662	-0.77017	0.239708	0.238356		0.329974	0.08649	0.069572	0.115314
0.32983	0.012341	-1.2331	0.298922		0.330338	0.661963		0.330338	-0.77384	0.237184	0.238057		0.33065	0.086303	0.069153	0.115403
0.330505	0.012529	-1.22046	0.297476		0.331014	0.662594		0.331014	-0.77785	0.234891	0.237341		0.331326	0.085347	0.069197	0.115245
0.33118	0.012718	-1.20786	0.296002		0.33169	0.663203		0.33169	-0.78163	0.233466	0.236295		0.332002	0.084223	0.069757	0.114936
0.331855	0.012996	-1.19546	0.294308		0.332366	0.664151		0.332366	-0.78596	0.232667	0.235339		0.332678	0.083955	0.070115	0.114966
0.33253	0.013298	-1.18385	0.292161		0.333042	0.665545		0.333042	-0.79016	0.231473	0.234941		0.333354	0.083678	0.070022	0.11474
0.333205	0.013596	-1.17224	0.290013		0.333718	0.666938		0.333718	-0.79409	0.229804	0.234637		0.33403	0.08364	0.069954	0.11437
0.333879	0.013887	-1.16113	0.288632		0.334394	0.668181		0.334394	-0.79812	0.228375	0.234019		0.334706	0.083567	0.070115	0.114846
0.334554	0.014178	-1.15019	0.287374		0.33507	0.669419		0.33507	-0.80176	0.227068	0.234629		0.335382	0.083239	0.06975	0.114997
0.335229	0.014018	-1.13932	0.285918		0.335746	0.670518		0.335746	-0.80545	0.226461	0.234794		0.336058	0.082918	0.068961	0.115391
0.335904	0.013782	-1.1286	0.284155		0.336422	0.671491		0.336422	-0.80851	0.22438	0.233985		0.336735	0.081816	0.068176	0.115345
0.336579	0.013673	-1.11788	0.282393		0.337099	0.672445		0.337099	-0.81119	0.222511	0.233099		0.337411	0.080823	0.067474	0.115476
0.337253	0.013762	-1.10814	0.280493		0.337775	0.673096		0.337775	-0.81445	0.220287	0.23218		0.338087	0.080397	0.065907	0.115291
0.337928	0.013851	-1.09861	0.278581		0.338451	0.673746		0.338451	-0.81825	0.218241	0.231556		0.338763	0.08008	0.066002	0.115423
0.338603	0.013186	-1.08922	0.276745		0.339127	0.674828		0.339127	-0.82192	0.216123	0.230131		0.339439	0.079518	0.065075	0.1154
0.339278	0.012454	-1.08005	0.274998		0.339803	0.676204		0.339803	-0.82525	0.214748	0.228696		0.340115	0.079102	0.064901	0.115589
0.339953	0.011797	-1.07088	0.273251		0.340479	0.67756		0.340479	-0.82838	0.213309	0.227878		0.340791	0.077797	0.065003	0.115646
0.340628	0.011228	-1.0622	0.271281		0.341155	0.678799		0.341155	-0.83134	0.211592	0.227466		0.341467	0.077744	0.064783	0.115252
0.341302	0.010659	-1.05357	0.269309		0.341831	0.680038		0.341831	-0.83447	0.210568	0.227041		0.342143	0.077461	0.064398	0.114966
0.341977	0.010533	-1.04529	0.267247		0.342507	0.681388		0.342507	-0.83687	0.209865	0.226499		0.342819	0.076301	0.063986	0.114455
0.342652	0.010411	-1.03742	0.265104		0.343183	0.68279		0.343183	-0.84119	0.208056	0.225905		0.343495	0.075552	0.063729	0.113599
0.343327	0.010068	-1.02954	0.262967		0.343859	0.684055		0.343859	-0.84353	0.205698	0.225276		0.344172	0.075599	0.063061	0.112804
0.344002	0.009491	-1.02136	0.260926		0.344535	0.68482		0.344535	-0.84621	0.204024	0.224597		0.344848	0.075561	0.062349	0.112074
0.344677	0.008914	-1.01319	0.258886		0.345211	0.685585		0.345211	-0.84896	0.202739	0.224013		0.345524	0.074848	0.062089	0.111234
0.345351	0.007619	-1.00536	0.256435		0.345887	0.68642		0.345887	-0.85146	0.201761	0.223812		0.3462	0.074189	0.06156	0.110284
0.346026	0.006291	-0.997761	0.253701		0.346563	0.687277		0.346563	-0.85406	0.200603	0.222958		0.346876	0.074154	0.06166	0.110412
0.346701	0.005074	-0.990193	0.250961		0.34724	0.688112		0.34724	-0.85707	0.199871	0.221875		0.347552	0.073739	0.063132	0.110893
0.347376	0.003974	-0.982831	0.248178		0.347916	0.6889		0.347916	-0.86006	0.198781	0.221444		0.348228	0.072911	0.0633	0.110818
0.348051	0.00286	-0.975469	0.245394		0.348592	0.689687		0.348592	-0.86252	0.197143	0.221721		0.348904	0.0729	0.06269	0.110533
0.348725	0.001082	-0.968095	0.242533		0.349268	0.690683		0.349268	-0.86486	0.195655	0.221681		0.34958	0.072472	0.062785	0.10999
0.3494	-0.000695	-0.960716	0.23963		0.349944	0.691718		0.349944	-0.86796	0.194355	0.220396		0.350256	0.07171	0.062095	0.110014
0.350075	-0.002418	-0.953404	0.236705		0.35062	0.692788		0.35062	-0.87132	0.193159	0.219751		0.350933	0.070944	0.06205	0.109657
0.35075	-0.004097	-0.94635	0.233677		0.351296	0.693913		0.351296	-0.87378	0.192037	0.218683		0.351609	0.069597	0.062134	0.109479
0.351425	-0.005793	-0.939296	0.23065		0.351972	0.695039		0.351972	-0.8766	0.190759	0.217986		0.352285	0.069541	0.062429	0.109103
0.3521	-0.007662	-0.931935	0.22686		0.352648	0.696178		0.352648	-0.87938	0.189463	0.21716		0.352961	0.06986	0.062258	0.108129
0.352774	-0.009531	-0.924472	0.222772		0.353324	0.697319		0.353324	-0.88193	0.188827	0.216226		0.353637	0.068504	0.062113	0.107203
0.353449	-0.011337	-0.916934	0.218778		0.354	0.698301		0.354	-0.88411	0.188557	0.215767		0.354313	0.068767	0.062	0.106632
0.354124	-0.013106	-0.909214	0.215059		0.354676	0.699104		0.354676	-0.88668	0.187099	0.215613		0.354989	0.067997	0.061387	0.10661
0.354799	-0.014888	-0.901496	0.21134		0.355352	0.699904		0.355352	-0.88844	0.18563	0.215178		0.355665	0.067322	0.061032	0.107309
0.355474	-0.016741	-0.89415	0.207196		0.356028	0.700358		0.356028	-0.89026	0.18419	0.214526		0.356341	0.066588	0.061022	0.107784
0.356149	-0.018594	-0.886878	0.202952		0.356704	0.700813		0.356704	-0.89197	0.183448	0.213012		0.357017	0.066099	0.06068	0.107986
0.356823	-0.020184	-0.879403	0.198875		0.357381	0.70131		0.357381	-0.89478	0.182745	0.21313		0.357693	0.065709	0.061022	0.107743
0.357498	-0.021654	-0.871595	0.195119		0.358057	0.701843		0.358057	-0.89733	0.181189	0.211967		0.35837	0.065266	0.060595	0.107371
0.358173	-0.023295	-0.863787	0.191364		0.358733	0.702376		0.358733	-0.89916	0.180708	0.212403		0.359046	0.064835	0.060308	0.106746
0.358848	-0.025544	-0.855716	0.186749		0.359409	0.702905		0.359409	-0.90123	0.17983	0.212764		0.359722	0.063937	0.059937	0.106227
0.359523	-0.027793	-0.847622	0.182012		0.360085	0.703435		0.360085	-0.90357	0.1787	0.212631		0.360398	0.063282	0.060857	0.105407
0.360198	-0.029365	-0.839367	0.177759		0.360761	0.704266		0.360761	-0.90579	0.17823	0.212838		0.361074	0.061704	0.06171	0.105309
0.360872	-0.030713	-0.830924	0.174207		0.361437	0.705273		0.361437	-0.90782	0.178155	0.212502		0.36175	0.060637	0.062311	0.105515
0.361547	-0.032183	-0.822482	0.170655		0.362113	0.70633		0.362113	-0.90946	0.177655	0.211482		0.362426	0.06117	0.062118	0.105457
0.362222	-0.033961	-0.814086	0.166632		0.362789	0.707614		0.362789	-0.91105	0.176413	0.211022		0.363102	0.060558	0.062002	0.105392
0.362897	-0.035739	-0.80569	0.162581		0.363465	0.708898		0.363465	-0.91238	0.175106	0.21103		0.363778	0.060876	0.061786	0.105667
0.363572	-0.037101	-0.797207	0.158382		0.364141	0.710241		0.364141	-0.91331	0.174053	0.210499		0.364454	0.059803	0.061595	0.106248
0.364246	-0.038369	-0.788649	0.154016		0.364817	0.711607		0.364817	-0.91429	0.173069	0.210135		0.36513	0.058833	0.061484	0.105843
0.364921	-0.039859	-0.780092	0.149662		0.365493	0.71295		0.365493	-0.91498	0.171997	0.210214		0.365807	0.058446	0.060845	0.104823
0.365596	-0.041766	-0.771371	0.146307		0.366169	0.714157		0.366169	-0.91682	0.1713	0.209415		0.366483	0.058316	0.060259	0.104649
0.366271	-0.043673	-0.762612	0.142951		0.366845	0.715364		0.366845	-0.91783	0.170969	0.208403		0.367159	0.058385	0.060059	0.104464
0.366946	-0.044979	-0.753674	0.140039		0.367522	0.716543		0.367522	-0.91897	0.170348	0.208459		0.367835	0.058624	0.060106	0.10406
0.367621	-0.046209	-0.744282	0.137501		0.368198	0.717688		0.368198	-0.91989	0.170015	0.2085		0.368511	0.058704	0.059377	0.103753
0.368295	-0.047334	-0.73489	0.134957		0.368874	0.718832		0.368874	-0.92063	0.168989	0.208562		0.369187	0.057981	0.058642	0.10312
0.36897	-0.048311	-0.72576	0.132328		0.36955	0.719433		0.36955	-0.92139	0.167111	0.208231		0.369863	0.058145	0.058015	0.102544
0.369645	-0.049288	-0.716687	0.129699		0.370226	0.720033		0.370226	-0.92243	0.165822	0.207367		0.370539	0.057972	0.057694	0.102262
0.37032	-0.050548	-0.707446	0.12751		0.370902	0.721049		0.370902	-0.92407	0.164858	0.206743		0.371215	0.057185	0.056639	0.101446
0.370995	-0.051821	-0.697911	0.125594		0.371578	0.722422		0.371578	-0.92615	0.163706	0.206238		0.371891	0.056853	0.056399	0.100233
0.37167	-0.052949	-0.688375	0.1236		0.372254	0.72375		0.372254	-0.92801	0.162181	0.206466		0.372567	0.056374	0.056577	0.099382
0.372344	-0.053919	-0.6796	0.121156		0.37293	0.724559		0.37293	-0.92899	0.161007	0.20658		0.373244	0.055946	0.057101	0.099787
0.373019	-0.054893	-0.670908	0.118712		0.373606	0.725367		0.373606	-0.93116	0.160551	0.206895		0.37392	0.055871	0.057818	0.099315
0.373694	-0.056065	-0.661848	0.116445		0.374282	0.726224		0.374282	-0.93253	0.160167	0.20713		0.374596	0.056095	0.058355	0.099623
0.374369	-0.057237	-0.652318	0.114262		0.374958	0.72711		0.374958	-0.93336	0.159561	0.207404		0.375272	0.056527	0.058237	0.099438
0.375044	-0.057951	-0.642788	0.112022		0.375634	0.728017		0.375634	-0.93426	0.158941	0.207402		0.375948	0.05688	0.058514	0.099239
0.375719	-0.058291	-0.632921	0.109578		0.37631	0.729029		0.37631	-0.93538	0.158834	0.206711		0.376624	0.057104	0.058025	0.099391
0.376393	-0.058635	-0.623047	0.107133		0.376986	0.730041		0.376986	-0.93655	0.156952	0.206166		0.3773	0.05726	0.057616	0.099372
0.377068	-0.059038	-0.613111	0.105203		0.377663	0.730819		0.377663	-0.93751	0.156585	0.204741		0.377976	0.057223	0.05736	0.099143
0.377743	-0.059441	-0.603117	0.103446		0.378339	0.731497		0.378339	-0.93891	0.155854	0.204031		0.378652	0.057332	0.057634	0.098547
0.378418	-0.059968	-0.593137	0.101694		0.379015	0.732281		0.379015	-0.94111	0.15466	0.202983		0.379328	0.057495	0.058192	0.097548
0.379093	-0.06057	-0.583364	0.099964		0.379691	0.733395		0.379691	-0.94173	0.15448	0.203045		0.380004	0.056314	0.058241	0.096963
0.379767	-0.061222	-0.573592	0.098235		0.380367	0.734508		0.380367	-0.94341	0.154364	0.202451		0.380681	0.055224	0.057799	0.097118
0.380442	-0.062156	-0.563286	0.096648		0.381043	0.73539		0.381043	-0.94443	0.15425	0.202315		0.381357	0.05501	0.057478	0.097281
0.381117	-0.06309	-0.552643	0.095116		0.381719	0.736212		0.381719	-0.94546	0.153549	0.201494		0.382033	0.055344	0.056659	0.097164
0.381792	-0.063355	-0.542022	0.093555		0.382395	0.737069		0.382395	-0.94725	0.15277	0.200332		0.382709	0.055377	0.056773	0.097065
0.382467	-0.063316	-0.531532	0.091906		0.383071	0.737998		0.383071	-0.94885	0.151481	0.200023		0.383385	0.055397	0.056455	0.097013
0.383142	-0.063332	-0.521041	0.090256		0.383747	0.738927		0.383747	-0.94947	0.149979	0.199676		0.384061	0.055518	0.055	0.096317
0.383816	-0.063553	-0.510505	0.088683		0.384423	0.739742		0.384423	-0.95011	0.148791	0.198749		0.384737	0.055403	0.054896	0.09573
0.384491	-0.063774	-0.499947	0.087131		0.385099	0.740539		0.385099	-0.95084	0.148035	0.198109		0.385413	0.054889	0.055033	0.095847
0.385166	-0.06387	-0.489467	0.085692		0.385775	0.74139		0.385775	-0.9515	0.147575	0.197994		0.386089	0.054447	0.054584	0.095749
0.385841	-0.063924	-0.479262	0.084497		0.386451	0.742319		0.386451	-0.95141	0.146797	0.197609		0.386765	0.054497	0.054768	0.095323
0.386516	-0.063762	-0.469057	0.083302		0.387127	0.743249		0.387127	-0.95134	0.145773	0.19674		0.387441	0.053223	0.054954	0.095777
0.387191	-0.063057	-0.458086	0.08268		0.387803	0.744083		0.387803	-0.95085	0.145527	0.196037		0.388118	0.053323	0.054721	0.095542
0.387865	-0.062352	-0.44688	0.08216		0.38848	0.744912		0.38848	-0.95029	0.145424	0.195722		0.388794	0.053331	0.054254	0.095288
0.38854	-0.061821	-0.435696	0.08168		0.389156	0.745782		0.389156	-0.95087	0.145424	0.195179		0.38947	0.052456	0.053718	0.095306
0.389215	-0.061326	-0.424557	0.081263		0.389832	0.746693		0.389832	-0.95188	0.144152	0.194034		0.390146	0.052158	0.053265	0.095825
0.38989	-0.060687	-0.413418	0.080846		0.390508	0.747617		0.390508	-0.95205	0.143253	0.193001		0.390822	0.051948	0.052739	0.095988
0.390565	-0.059781	-0.402721	0.08074		0.391184	0.748975		0.391184	-0.95247	0.142502	0.1914		0.391498	0.051985	0.05233	0.095046
0.391239	-0.058874	-0.39209	0.080659		0.39186	0.750334		0.39186	-0.95327	0.142096	0.190684		0.392174	0.051868	0.051656	0.094158
0.391914	-0.057922	-0.381518	0.080477		0.392536	0.751601		0.392536	-0.9539	0.141401	0.191116		0.39285	0.050997	0.05128	0.094187
0.392589	-0.056966	-0.371019	0.080181		0.393212	0.752799		0.393212	-0.95456	0.140708	0.19082		0.393526	0.051102	0.051151	0.093887
0.393264	-0.055845	-0.360542	0.079896		0.393888	0.753992		0.393888	-0.95483	0.13992	0.190385		0.394202	0.050236	0.050181	0.09362
0.393939	-0.054497	-0.350576	0.080666		0.394564	0.755143		0.394564	-0.95494	0.138925	0.189366		0.394879	0.049747	0.050737	0.09413
0.394614	-0.053149	-0.340611	0.081437		0.39524	0.756294		0.39524	-0.95563	0.138538	0.188067		0.395555	0.04937	0.050152	0.09464
0.395288	-0.051786	-0.330387	0.082112		0.395916	0.757488		0.395916	-0.95635	0.138341	0.187306		0.396231	0.049261	0.050213	0.094102
0.395963	-0.050422	-0.320044	0.082711		0.396592	0.758702		0.396592	-0.95646	0.137832	0.187144		0.396907	0.050574	0.049264	0.094531
0.396638	-0.049242	-0.309785	0.083343		0.397268	0.759837		0.397268	-0.95639	0.13757	0.18667		0.397583	0.051137	0.048924	0.095064
0.397313	-0.048275	-0.299683	0.084303		0.397945	0.76063		0.397945	-0.95719	0.135914	0.186409		0.398259	0.051318	0.047962	0.095012
0.397988	-0.047308	-0.289614	0.085263		0.398621	0.761422		0.398621	-0.95861	0.136029	0.186008		0.398935	0.050904	0.047827	0.094192
0.398663	-0.046489	-0.280427	0.085928		0.399297	0.762769		0.399297	-0.95811	0.137001	0.18509		0.399611	0.05119	0.04788	0.093644
0.399337	-0.045682	-0.27124	0.086425		0.399973	0.764316		0.399973	-0.95943	0.137365	0.184181		0.400287	0.051463	0.048132	0.092955
0.400012	-0.044544	-0.262197	0.086997		0.400649	0.765882		0.400649	-0.96053	0.137497	0.183606		0.400963	0.051874	0.048608	0.092196
0.400687	-0.043012	-0.253206	0.087916		0.401325	0.767502		0.401325	-0.96163	0.137249	0.182762		0.401639	0.052255	0.049058	0.091934
0.401362	-0.04148	-0.244167	0.088836		0.402001	0.769121		0.402001	-0.96329	0.136981	0.181241		0.402316	0.052021	0.049306	0.091861
0.402037	-0.040481	-0.235075	0.089467		0.402677	0.770308		0.402677	-0.96355	0.136124	0.180015		0.402992	0.051378	0.049107	0.09128
0.402712	-0.039488	-0.22618	0.089985		0.403353	0.771395		0.403353	-0.96411	0.135508	0.180069		0.403668	0.050483	0.048389	0.090653
0.403386	-0.038221	-0.21804	0.090615		0.404029	0.772323		0.404029	-0.96539	0.135108	0.179309		0.404344	0.05018	0.047579	0.090911
0.404061	-0.036707	-0.209899	0.091574		0.404705	0.772962		0.404705	-0.9663	0.134172	0.178821		0.40502	0.050254	0.047738	0.090957
0.404736	-0.035204	-0.201927	0.092534		0.405381	0.773601		0.405381	-0.96713	0.13374	0.178241		0.405696	0.05006	0.048748	0.089935
0.405411	-0.03388	-0.193962	0.094176		0.406057	0.775109		0.406057	-0.96813	0.133927	0.178059		0.406372	0.049283	0.048371	0.089069
0.406086	-0.032557	-0.186041	0.095988		0.406733	0.776719		0.406733	-0.9677	0.133995	0.177431		0.407048	0.048329	0.047713	0.089926
0.40676	-0.031005	-0.178139	0.097523		0.407409	0.778052		0.407409	-0.96657	0.134005	0.176682		0.407724	0.048453	0.047948	0.090665
0.407435	-0.029299	-0.170491	0.098521		0.408085	0.779029		0.408085	-0.96676	0.133929	0.175652		0.4084	0.048502	0.048131	0.090796
0.40811	-0.027717	-0.1632	0.099519		0.408762	0.780005		0.408762	-0.96627	0.133213	0.174138		0.409076	0.048979	0.048293	0.089856
0.408785	-0.026907	-0.155917	0.100427		0.409438	0.781712		0.409438	-0.96725	0.133004	0.172733		0.409753	0.048778	0.047908	0.089201
0.40946	-0.026097	-0.148695	0.101322		0.410114	0.783429		0.410114	-0.96651	0.132999	0.171652		0.410429	0.048244	0.047226	0.089079
0.410135	-0.025169	-0.141472	0.102631		0.41079	0.78497		0.41079	-0.96658	0.132601	0.1705		0.411105	0.048197	0.046353	0.089125
0.410809	-0.024184	-0.135274	0.104511		0.411466	0.786353		0.411466	-0.96636	0.132073	0.16959		0.411781	0.04776	0.045266	0.0885
0.411484	-0.023078	-0.129275	0.106392		0.412142	0.787718		0.412142	-0.96666	0.131468	0.1683		0.412457	0.046743	0.044343	0.087471
0.412159	-0.021537	-0.1236	0.107633		0.412818	0.788823		0.412818	-0.96699	0.131083	0.168566		0.413133	0.045838	0.043646	0.086845
0.412834	-0.019996	-0.118227	0.108851		0.413494	0.789929		0.413494	-0.96724	0.131021	0.167932		0.413809	0.045174	0.04354	0.086616
0.413509	-0.018849	-0.112941	0.110586		0.41417	0.791055		0.41417	-0.96743	0.130864	0.168086		0.414485	0.044687	0.044424	0.086474
0.414184	-0.017826	-0.10801	0.112828		0.414846	0.792194		0.414846	-0.96744	0.130559	0.16731		0.415161	0.04483	0.043922	0.086361
0.414858	-0.016769	-0.103079	0.115071		0.415522	0.793202		0.415522	-0.96769	0.129597	0.16731		0.415837	0.045156	0.042762	0.086082
0.415533	-0.015632	-0.099171	0.117325		0.416198	0.793466		0.416198	-0.96811	0.128485	0.166066		0.416513	0.046223	0.04254	0.085971
0.416208	-0.014495	-0.09542	0.11958		0.416874	0.79373		0.416874	-0.96849	0.128556	0.166359		0.41719	0.046986	0.042878	0.084871
0.416883	-0.013711	-0.091838	0.121763		0.41755	0.794488		0.41755	-0.96953	0.128791	0.165307		0.417866	0.047032	0.042861	0.083661
0.417558	-0.012995	-0.088411	0.123896		0.418226	0.795466		0.418226	-0.96915	0.128475	0.164375		0.418542	0.046774	0.042396	0.083299
0.418233	-0.012406	-0.084985	0.126009		0.418903	0.796486		0.418903	-0.9684	0.127922	0.163371		0.419218	0.046441	0.042645	0.082915
0.418907	-0.012027	-0.0813	0.127975		0.419579	0.797837		0.419579	-0.96923	0.127563	0.162382		0.419894	0.045821	0.042884	0.082339
0.419582	-0.011647	-0.077591	0.129941		0.420255	0.799188		0.420255	-0.9695	0.127556	0.161993		0.42057	0.045806	0.042702	0.082355
0.420257	-0.011285	-0.074704	0.13231		0.420931	0.800391		0.420931	-0.97017	0.128356	0.16173		0.421246	0.046098	0.042756	0.082395
0.420932	-0.010924	-0.072765	0.134882		0.421607	0.801403		0.421607	-0.97053	0.128634	0.161197		0.421922	0.046481	0.043209	0.081721
0.421607	-0.010304	-0.070797	0.137312		0.422283	0.802414		0.422283	-0.97164	0.127965	0.160908		0.422598	0.046773	0.043404	0.081868
0.422281	-0.009375	-0.068377	0.139229		0.422959	0.803489		0.422959	-0.97233	0.12756	0.161135		0.423274	0.046927	0.043169	0.082418
0.422956	-0.008447	-0.065957	0.141145		0.423635	0.804565		0.423635	-0.97266	0.127531	0.161257		0.42395	0.047739	0.043063	0.082069
0.423631	-0.00769	-0.063976	0.143517		0.424311	0.80579		0.424311	-0.97327	0.126441	0.16109		0.424627	0.047872	0.043324	0.081511
0.424306	-0.006934	-0.06224	0.14604		0.424987	0.807153		0.424987	-0.97353	0.126032	0.160872		0.425303	0.046932	0.044008	0.081528
0.424981	-0.005789	-0.060517	0.148594		0.425663	0.808542		0.425663	-0.97416	0.125691	0.160539		0.425979	0.047037	0.043523	0.08198
0.425656	-0.004321	-0.058839	0.151223		0.426339	0.810343		0.426339	-0.97482	0.125236	0.160768		0.426655	0.047183	0.043999	0.082044
0.42633	-0.00293	-0.057162	0.153853		0.427015	0.812144		0.427015	-0.97533	0.124554	0.160201		0.427331	0.047166	0.043874	0.081854
0.427005	-0.002383	-0.055794	0.156174		0.427691	0.814052		0.427691	-0.97567	0.123977	0.160199		0.428007	0.04712	0.044487	0.082827
0.42768	-0.001836	-0.054505	0.158435		0.428367	0.816031		0.428367	-0.97615	0.123968	0.160065		0.428683	0.047438	0.045149	0.083648
0.428355	-0.001341	-0.053573	0.160626		0.429044	0.818		0.429044	-0.97679	0.123428	0.159422		0.429359	0.047751	0.045076	0.083485
0.42903	-0.000876	-0.053249	0.162701		0.42972	0.819909		0.42972	-0.97714	0.123618	0.158972		0.430035	0.048262	0.045363	0.083054
0.429705	-0.000259	-0.052925	0.164776		0.430396	0.821819		0.430396	-0.97735	0.123378	0.158451		0.430711	0.049405	0.045635	0.082588
0.430379	0.001031	-0.052967	0.166681		0.431072	0.823485		0.431072	-0.97785	0.124044	0.157752		0.431387	0.049885	0.045476	0.082162
0.431054	0.002322	-0.053026	0.16857		0.431748	0.825037		0.431748	-0.97814	0.124747	0.157354		0.432064	0.049973	0.045389	0.081739
0.431729	0.00321	-0.052862	0.170396		0.432424	0.826607		0.432424	-0.978	0.123619	0.15699		0.43274	0.050149	0.045236	0.081881
0.432404	0.003945	-0.052525	0.17194		0.4331	0.828238		0.4331	-0.97816	0.122964	0.156258		0.433416	0.049677	0.045357	0.080891
0.433079	0.004725	-0.052251	0.173484		0.433776	0.829868		0.433776	-0.97938	0.121966	0.156046		0.434092	0.048727	0.045478	0.079435
0.433753	0.005623	-0.052251	0.174924		0.434452	0.831563		0.434452	-0.97934	0.121857	0.156268		0.434768	0.047732	0.045512	0.078692
0.434428	0.006522	-0.052251	0.17631		0.435128	0.833277		0.435128	-0.97935	0.12107	0.156186		0.435444	0.047422	0.045469	0.078726
0.435103	0.007343	-0.052568	0.177583		0.435804	0.83481		0.435804	-0.98006	0.119136	0.155164		0.43612	0.046285	0.045588	0.079015
0.435778	0.008145	-0.052948	0.1784		0.43648	0.835921		0.43648	-0.98041	0.117948	0.154311		0.436796	0.045903	0.045991	0.079066
0.436453	0.009092	-0.053384	0.179216		0.437156	0.837031		0.437156	-0.98074	0.117233	0.153535		0.437472	0.045405	0.045955	0.07876
0.437128	0.010309	-0.053873	0.179899		0.437832	0.839057		0.437832	-0.98121	0.116682	0.15295		0.438148	0.045289	0.045479	0.077947
0.437802	0.011525	-0.054441	0.180536		0.438508	0.841259		0.438508	-0.98127	0.116231	0.153311		0.438825	0.045055	0.045825	0.077567
0.438477	0.013299	-0.055292	0.181263		0.439185	0.843555		0.439185	-0.98105	0.11622	0.15281		0.439501	0.044862	0.045323	0.076758
0.439152	0.015138	-0.056143	0.182216		0.439861	0.846005		0.439861	-0.98082	0.116342	0.152335		0.440177	0.044912	0.045135	0.07683
0.439827	0.016952	-0.056719	0.183168		0.440537	0.848455		0.440537	-0.98078	0.115963	0.151585		0.440853	0.04488	0.045398	0.07578
0.440502	0.018733	-0.057275	0.184332		0.441213	0.850137		0.441213	-0.98103	0.115317	0.150583		0.441529	0.044714	0.045344	0.07511
0.441177	0.020514	-0.05808	0.18554		0.441889	0.851754		0.441889	-0.98087	0.11487	0.149519		0.442205	0.044298	0.045121	0.07651
0.441851	0.022295	-0.059015	0.18656		0.442565	0.853376		0.442565	-0.98065	0.114013	0.14881		0.442881	0.044245	0.04527	0.077059
0.442526	0.024075	-0.0601	0.187257		0.443241	0.855003		0.443241	-0.98159	0.113092	0.148806		0.443557	0.04439	0.045789	0.075942
0.443201	0.025914	-0.061431	0.187955		0.443917	0.856629		0.443917	-0.98263	0.113208	0.149015		0.444233	0.044971	0.045964	0.075278
0.443876	0.027806	-0.062732	0.188385		0.444593	0.85771		0.444593	-0.98257	0.112099	0.14898		0.444909	0.045139	0.04595	0.075095
0.444551	0.02971	-0.063806	0.188788		0.445269	0.858792		0.445269	-0.98286	0.112924	0.148204		0.445585	0.045049	0.046274	0.074864
0.445226	0.031809	-0.064879	0.189257		0.445945	0.860434		0.445945	-0.98272	0.113059	0.147853		0.446262	0.04499	0.046056	0.075033
0.4459	0.033908	-0.066463	0.189807		0.446621	0.862537		0.446621	-0.9832	0.113155	0.147388		0.446938	0.045339	0.046058	0.075397
0.446575	0.036284	-0.068149	0.190357		0.447297	0.864561		0.447297	-0.98347	0.113227	0.147332		0.447614	0.045936	0.045634	0.075345
0.44725	0.038846	-0.070012	0.190052		0.447973	0.865754		0.447973	-0.9846	0.113146	0.147412		0.44829	0.045007	0.046563	0.075297
0.447925	0.041382	-0.072021	0.189738		0.448649	0.866948		0.448649	-0.98413	0.112915	0.146395		0.448966	0.044912	0.047511	0.075718
0.4486	0.043759	-0.073895	0.189581		0.449326	0.868538		0.449326	-0.98439	0.112764	0.145817		0.449642	0.046063	0.047693	0.07561
0.449274	0.046137	-0.075319	0.189561		0.450002	0.870368		0.450002	-0.98423	0.112581	0.145393		0.450318	0.045568	0.04819	0.075707
0.449949	0.048608	-0.076742	0.189546		0.450678	0.872164		0.450678	-0.98431	0.1119	0.144938		0.450994	0.045611	0.047121	0.075351
0.450624	0.05113	-0.077833	0.189581		0.451354	0.873791		0.451354	-0.98488	0.111394	0.144564		0.45167	0.045005	0.046948	0.075441
0.451299	0.053651	-0.078897	0.189616		0.45203	0.875419		0.45203	-0.98505	0.111968	0.144381		0.452346	0.043894	0.047479	0.075012
0.451974	0.056942	-0.079381	0.188798		0.452706	0.87665		0.452706	-0.98483	0.111282	0.144343		0.453022	0.04303	0.048034	0.073903
0.452649	0.060318	-0.079488	0.187521		0.453382	0.877718		0.453382	-0.98469	0.110555	0.143833		0.453699	0.042015	0.04802	0.073606
0.453323	0.063529	-0.079683	0.186357		0.454058	0.878881		0.454058	-0.98455	0.109749	0.143789		0.454375	0.040942	0.047871	0.074021
0.453998	0.066516	-0.080093	0.185582		0.454734	0.880337		0.454734	-0.98488	0.110046	0.143853		0.455051	0.040504	0.047997	0.07415
0.454673	0.069502	-0.080503	0.184808		0.45541	0.881792		0.45541	-0.98556	0.109856	0.144042		0.455727	0.040316	0.047874	0.074229
0.455348	0.07295	-0.080645	0.183443		0.456086	0.883369		0.456086	-0.98559	0.11031	0.144359		0.456403	0.040615	0.047631	0.07461
0.456023	0.076413	-0.080775	0.18195		0.456762	0.884979		0.456762	-0.98586	0.109282	0.144262		0.457079	0.04121	0.047832	0.074793
0.456698	0.080295	-0.08143	0.180258		0.457438	0.88694		0.457438	-0.98592	0.108368	0.143456		0.457755	0.040858	0.047688	0.074757
0.457372	0.084575	-0.082393	0.178309		0.458114	0.889603		0.458114	-0.98624	0.108423	0.142432		0.458431	0.040205	0.047744	0.074836
0.458047	0.088814	-0.08325	0.176377		0.45879	0.892265		0.45879	-0.98638	0.108641	0.141682		0.459107	0.03973	0.047509	0.074412
0.458722	0.092467	-0.083854	0.174717		0.459467	0.893826		0.459467	-0.98755	0.108176	0.141621		0.459783	0.040256	0.04742	0.073569
0.459397	0.09612	-0.084458	0.173057		0.460143	0.895226		0.460143	-0.98838	0.107798	0.140691		0.460459	0.040291	0.047468	0.073488
0.460072	0.099952	-0.084571	0.171303		0.460819	0.896672		0.460819	-0.98901	0.107946	0.140101		0.461136	0.039127	0.047312	0.073583
0.460746	0.103882	-0.084661	0.16951		0.461495	0.898182		0.461495	-0.98928	0.106789	0.139736		0.461812	0.038941	0.046797	0.072684
0.461421	0.107995	-0.085122	0.16751		0.462171	0.899692		0.462171	-0.98915	0.106021	0.138609		0.462488	0.039261	0.047003	0.070746
0.462096	0.112623	-0.085806	0.165148		0.462847	0.901133		0.462847	-0.98929	0.10539	0.137767		0.463164	0.038769	0.047205	0.069934
0.462771	0.11725	-0.086464	0.162779		0.463523	0.902571		0.463523	-0.98972	0.105358	0.137462		0.46384	0.038208	0.046873	0.070101
0.463446	0.122078	-0.087058	0.160176		0.464199	0.904257		0.464199	-0.98975	0.103718	0.137342		0.464516	0.038003	0.046241	0.070106
0.464121	0.126924	-0.087651	0.157574		0.464875	0.906191		0.464875	-0.98949	0.103418	0.137117		0.465192	0.037898	0.046174	0.07058
0.464795	0.131428	-0.088145	0.15494		0.465551	0.908101		0.465551	-0.98964	0.102272	0.136086		0.465868	0.037709	0.046414	0.070762
0.46547	0.135704	-0.088635	0.152293		0.466227	0.909509		0.466227	-0.99008	0.101327	0.134988		0.466544	0.037351	0.046096	0.07144
0.466145	0.139984	-0.089625	0.149747		0.466903	0.910918		0.466903	-0.98991	0.101097	0.133951		0.46722	0.03655	0.046149	0.072167
0.46682	0.144277	-0.090885	0.147373		0.467579	0.912257		0.467579	-0.99042	0.101067	0.133431		0.467896	0.035746	0.045898	0.07295
0.467495	0.148621	-0.091919	0.144961		0.468255	0.913548		0.468255	-0.99037	0.10022	0.132231		0.468573	0.036039	0.045495	0.073454
0.46817	0.153429	-0.092489	0.14176		0.468931	0.914829		0.468931	-0.99032	0.100272	0.132131		0.469249	0.03564	0.045375	0.07397
0.468844	0.158236	-0.093056	0.138559		0.469608	0.916042		0.469608	-0.98997	0.099509	0.132163		0.469925	0.035535	0.046081	0.075277
0.469519	0.163006	-0.093443	0.135621		0.470284	0.917254		0.470284	-0.99038	0.098905	0.131957		0.470601	0.036558	0.046053	0.075315
0.470194	0.167771	-0.09383	0.132785		0.47096	0.918368		0.47096	-0.99069	0.098695	0.130849		0.471277	0.03646	0.046843	0.074736
0.470869	0.17212	-0.094233	0.129714		0.471636	0.919433		0.471636	-0.99089	0.09791	0.130147		0.471953	0.036095	0.047299	0.075101
0.471544	0.176295	-0.094645	0.126271		0.472312	0.920505		0.472312	-0.99107	0.097694	0.13071		0.472629	0.035953	0.047548	0.074558
0.472219	0.180727	-0.095062	0.12285		0.472988	0.921652		0.472988	-0.99094	0.097846	0.130758		0.473305	0.036098	0.047649	0.074262
0.472893	0.185392	-0.095559	0.119866		0.473664	0.922799		0.473664	-0.99051	0.097635	0.130698		0.473981	0.03613	0.047845	0.075082
0.473568	0.189843	-0.096055	0.116883		0.47434	0.924062		0.47434	-0.99009	0.096971	0.13053		0.474657	0.035894	0.047055	0.076332
0.474243	0.193891	-0.096354	0.113986		0.475016	0.925496		0.475016	-0.99031	0.096129	0.130201		0.475333	0.035962	0.047184	0.077132
0.474918	0.197951	-0.096572	0.111128		0.475692	0.92693		0.475692	-0.99134	0.095561	0.130076		0.47601	0.036437	0.048029	0.077634
0.475593	0.202079	-0.09681	0.108202		0.476368	0.928513		0.476368	-0.99199	0.094257	0.12954		0.476686	0.036498	0.048201	0.077785
0.476267	0.206207	-0.097085	0.105145		0.477044	0.930105		0.477044	-0.99242	0.093082	0.128501		0.477362	0.036173	0.047788	0.077976
0.476942	0.210431	-0.097359	0.102088		0.47772	0.931735		0.47772	-0.99295	0.093215	0.12855		0.478038	0.035834	0.047316	0.077597
0.477617	0.21466	-0.097364	0.099308		0.478396	0.933406		0.478396	-0.99333	0.092956	0.128789		0.478714	0.035863	0.047152	0.077426
0.478292	0.217967	-0.097367	0.096532		0.479072	0.935059		0.479072	-0.99402	0.092993	0.128866		0.47939	0.035868	0.047189	0.077861
0.478967	0.220923	-0.097754	0.093298		0.479749	0.936124		0.479749	-0.99476	0.093035	0.128532		0.480066	0.035246	0.047424	0.078153
0.479642	0.223948	-0.098362	0.089768		0.480425	0.937189		0.480425	-0.99538	0.092539	0.127144		0.480742	0.034239	0.047525	0.077671
0.480316	0.227046	-0.099128	0.086353		0.481101	0.938365		0.481101	-0.99573	0.092041	0.125936		0.481418	0.034268	0.047112	0.077229
0.480991	0.229952	-0.100328	0.083329		0.481777	0.939625		0.481777	-0.99578	0.091634	0.126474		0.482094	0.033703	0.046913	0.077176
0.481666	0.232174	-0.101528	0.080305		0.482453	0.940949		0.482453	-0.99673	0.090581	0.126952		0.48277	0.033947	0.046839	0.077179
0.482341	0.234396	-0.101666	0.077295		0.483129	0.942781		0.483129	-0.99734	0.089664	0.126916		0.483447	0.033946	0.046688	0.076777
0.483016	0.236912	-0.101682	0.074288		0.483805	0.944613		0.483805	-0.99756	0.088507	0.126231		0.484123	0.034831	0.046772	0.075795
0.483691	0.239445	-0.101807	0.07151		0.484481	0.946334		0.484481	-0.99752	0.087407	0.125507		0.484799	0.035616	0.046809	0.075474
0.484365	0.241723	-0.102026	0.069031		0.485157	0.947994		0.485157	-0.99852	0.086848	0.125261		0.485475	0.035358	0.04641	0.074879
0.48504	0.243865	-0.102262	0.066552		0.485833	0.9498		0.485833	-0.99903	0.085944	0.125222		0.486151	0.035596	0.046712	0.07441
0.485715	0.245901	-0.102573	0.063744		0.486509	0.952205		0.486509	-0.99964	0.085724	0.124951		0.486827	0.03606	0.046768	0.074256
0.48639	0.247731	-0.102885	0.06083		0.487185	0.954611		0.487185	-1.00034	0.085773	0.124362		0.487503	0.035864	0.046843	0.075129
0.487065	0.249555	-0.102422	0.057974		0.487861	0.955971		0.487861	-1.00015	0.086061	0.123752		0.488179	0.036131	0.045989	0.075049
0.48774	0.25113	-0.101829	0.055241		0.488537	0.95694		0.488537	-0.99994	0.084408	0.123006		0.488855	0.036907	0.045574	0.076216
0.488414	0.252705	-0.101446	0.052509		0.489213	0.957976		0.489213	-1.00062	0.083882	0.121963		0.489531	0.037381	0.04562	0.076974
0.489089	0.253962	-0.101243	0.049641		0.489889	0.95919		0.489889	-1.00101	0.083755	0.121417		0.490208	0.038551	0.045647	0.076737
0.489764	0.255089	-0.101079	0.046755		0.490566	0.960404		0.490566	-1.00194	0.083201	0.120675		0.490884	0.038435	0.045632	0.076905
0.490439	0.255948	-0.101037	0.044062		0.491242	0.962127		0.491242	-1.00281	0.082976	0.119976		0.49156	0.0386	0.045529	0.077241
0.491114	0.256391	-0.100995	0.041612		0.491918	0.963964		0.491918	-1.00364	0.082999	0.119255		0.492236	0.038653	0.045282	0.076922
0.491788	0.256845	-0.100879	0.039163		0.492594	0.965616		0.492594	-1.00452	0.082371	0.118565		0.492912	0.038133	0.045396	0.076436
0.492463	0.257404	-0.100759	0.036824		0.49327	0.966941		0.49327	-1.00508	0.081509	0.118681		0.493588	0.037492	0.046562	0.07588
0.493138	0.257963	-0.101079	0.034486		0.493946	0.968266		0.493946	-1.00564	0.081285	0.118379		0.494264	0.037412	0.04614	0.075403
0.493813	0.256743	-0.101637	0.029771		0.494622	0.974065		0.494622	-1.00596	0.080715	0.117879		0.49494	0.037507	0.045438	0.074868
0.494488	0.249834	-0.103631	0.023272		0.495298	0.99145		0.495298	-1.00622	0.079687	0.117157		0.495616	0.037981	0.045847	0.074661
0.495163	0.245162	-0.105064	0.003232		0.495974	1.00088		0.495974	-1.00598	0.078632	0.116587		0.496292	0.037035	0.046548	0.074303
0.495837	0.242788	-0.10529	-0.000498		0.49665	1.00498		0.49665	-1.00605	0.07811	0.116311		0.496968	0.036436	0.045475	0.073498
0.496512	0.240096	-0.105185	-0.003901		0.497326	1.00961		0.497326	-1.0071	0.077238	0.115452		0.497645	0.037146	0.045609	0.073779
0.497187	0.237041	-0.105199	-0.006798		0.498002	1.01335		0.498002	-1.00802	0.077459	0.114794		0.498321	0.037719	0.045204	0.075141
0.497862	0.221264	-0.103888	-0.013547		0.498678	1.03416		0.498678	-1.00854	0.077687	0.115454		0.498997	0.037582	0.044866	0.076025
0.498537	0.21661	-0.101798	-0.025089		0.499354	1.03891		0.499354	-1.0091	0.077419	0.115088		0.499673	0.037381	0.044793	0.076832
0.499212	0.213108	-0.100702	-0.027538		0.500031	1.04359		0.500031	-1.00944	0.076888	0.114293		0.500349	0.037596	0.045445	0.075512
0.499886	0.210917	-0.099434	-0.029927		0.500707	1.0463		0.500707	-1.00986	0.076985	0.113178		0.501025	0.03782	0.04571	0.074795
0.500561	0.2078	-0.099689	-0.032011		0.501383	1.0493		0.501383	-1.00988	0.077388	0.112623		0.501701	0.037866	0.045687	0.074143
0.501236	0.204247	-0.099185	-0.033985		0.502059	1.05333		0.502059	-1.0103	0.077446	0.11195		0.502377	0.037652	0.045831	0.073908
0.501911	0.20184	-0.099053	-0.035859		0.502735	1.05776		0.502735	-1.01041	0.077759	0.111794		0.503053	0.037604	0.04593	0.073758
0.502586	0.199253	-0.098536	-0.03676		0.503411	1.06192		0.503411	-1.01096	0.077306	0.111239		0.503729	0.037305	0.046086	0.072449
0.50326	0.19634	-0.098048	-0.038267		0.504087	1.06511		0.504087	-1.01131	0.076408	0.110789		0.504405	0.036725	0.046689	0.071052
0.503935	0.194564	-0.098739	-0.039888		0.504763	1.06765		0.504763	-1.01186	0.075474	0.110826		0.505082	0.036011	0.047464	0.070393
0.50461	0.194093	-0.099352	-0.041313		0.505439	1.06963		0.505439	-1.01301	0.074002	0.109909		0.505758	0.035531	0.047411	0.069624
0.505285	0.19311	-0.098552	-0.04375		0.506115	1.07218		0.506115	-1.01375	0.074629	0.109847		0.506434	0.034511	0.046541	0.068624
0.50596	0.191162	-0.099188	-0.045792		0.506791	1.07593		0.506791	-1.014	0.074903	0.108945		0.50711	0.033429	0.046479	0.068473
0.506635	0.190633	-0.099522	-0.046532		0.507467	1.07901		0.507467	-1.01403	0.074893	0.108483		0.507786	0.033489	0.04548	0.068748
0.507309	0.189917	-0.09819	-0.046738		0.508143	1.08104		0.508143	-1.01421	0.074983	0.10817		0.508462	0.033863	0.044647	0.068479
0.507984	0.18927	-0.098052	-0.04727		0.508819	1.08194		0.508819	-1.01457	0.07499	0.106985		0.509138	0.034276	0.04381	0.06893
0.508659	0.187891	-0.098821	-0.048706		0.509495	1.08448		0.509495	-1.01496	0.074843	0.106286		0.509814	0.034748	0.042714	0.068629
0.509334	0.186392	-0.097928	-0.049985		0.510171	1.08564		0.510171	-1.01552	0.074963	0.106298		0.51049	0.03529	0.041674	0.067508
0.510009	0.184982	-0.098158	-0.051196		0.510848	1.08827		0.510848	-1.01614	0.075651	0.106163		0.511166	0.035613	0.042161	0.06583
0.510684	0.183293	-0.097036	-0.053154		0.511524	1.08903		0.511524	-1.01635	0.076262	0.105588		0.511842	0.035484	0.042209	0.065117
0.511358	0.181864	-0.096835	-0.055652		0.5122	1.09061		0.5122	-1.01694	0.076606	0.105183		0.512519	0.035387	0.041944	0.064229
0.512033	0.180879	-0.095941	-0.057764		0.512876	1.09338		0.512876	-1.01654	0.076991	0.104945		0.513195	0.035301	0.042224	0.064
0.512708	0.180057	-0.096348	-0.059973		0.513552	1.0955		0.513552	-1.0162	0.076867	0.104635		0.513871	0.03531	0.042237	0.064285
0.513383	0.179281	-0.096973	-0.061466		0.514228	1.09726		0.514228	-1.01624	0.076224	0.104435		0.514547	0.03528	0.0422	0.063707
0.514058	0.178188	-0.09853	-0.062553		0.514904	1.09899		0.514904	-1.01641	0.076314	0.102476		0.515223	0.036497	0.042253	0.062797
0.514732	0.177918	-0.099161	-0.062627		0.51558	1.10235		0.51558	-1.01687	0.07601	0.102512		0.515899	0.035996	0.042531	0.06186
0.515407	0.17933	-0.098413	-0.062103		0.516256	1.10263		0.516256	-1.01677	0.076282	0.101276		0.516575	0.036262	0.042171	0.062001
0.516082	0.180118	-0.098267	-0.062861		0.516932	1.10411		0.516932	-1.01692	0.075124	0.100936		0.517251	0.035845	0.041767	0.062218
0.516757	0.180127	-0.097688	-0.063722		0.517608	1.10739		0.517608	-1.0181	0.074853	0.100757		0.517927	0.036029	0.041732	0.061557
0.517432	0.179439	-0.097772	-0.065345		0.518284	1.10734		0.518284	-1.01907	0.074818	0.099863		0.518603	0.036042	0.041346	0.061533
0.518107	0.179104	-0.097935	-0.066274		0.51896	1.10739		0.51896	-1.01925	0.074681	0.098724		0.519279	0.035581	0.040776	0.061084
0.518781	0.178112	-0.098241	-0.066777		0.519636	1.10875		0.519636	-1.01966	0.074611	0.097502		0.519956	0.034681	0.041049	0.060962
0.519456	0.177281	-0.098553	-0.068193		0.520312	1.11034		0.520312	-1.0202	0.074589	0.09712		0.520632	0.033498	0.041187	0.060658
0.520131	0.177501	-0.09784	-0.068953		0.520989	1.11193		0.520989	-1.0204	0.074344	0.097006		0.521308	0.032553	0.041303	0.060697
0.520806	0.177652	-0.096347	-0.06965		0.521665	1.11325		0.521665	-1.0202	0.073891	0.095692		0.521984	0.03215	0.041403	0.061026
0.521481	0.17729	-0.094608	-0.070595		0.522341	1.11509		0.522341	-1.02031	0.07382	0.094167		0.52266	0.031821	0.04165	0.061854
0.522156	0.177873	-0.093113	-0.070999		0.523017	1.1156		0.523017	-1.02077	0.07339	0.09331		0.523336	0.031346	0.042141	0.061452
0.52283	0.177496	-0.092665	-0.071876		0.523693	1.11549		0.523693	-1.02144	0.072939	0.092461		0.524012	0.031486	0.042472	0.061087
0.523505	0.177502	-0.092964	-0.072134		0.524369	1.11687		0.524369	-1.02282	0.072292	0.092025		0.524688	0.031893	0.043245	0.061207
0.52418	0.177135	-0.09328	-0.074253		0.525045	1.11821		0.525045	-1.02321	0.072311	0.09235		0.525364	0.031678	0.043458	0.060966
0.524855	0.176078	-0.093018	-0.074338		0.525721	1.11948		0.525721	-1.02336	0.072234	0.092457		0.52604	0.030004	0.04377	0.061023
0.52553	0.176428	-0.092366	-0.074021		0.526397	1.11901		0.526397	-1.02339	0.071562	0.092244		0.526716	0.029898	0.04425	0.061385
0.526205	0.175782	-0.093163	-0.074601		0.527073	1.1205		0.527073	-1.02313	0.070873	0.0929		0.527393	0.029658	0.044714	0.06073
0.526879	0.175676	-0.093489	-0.075641		0.527749	1.12045		0.527749	-1.02242	0.070461	0.092502		0.528069	0.029734	0.045003	0.060785
0.527554	0.176149	-0.093844	-0.074259		0.528425	1.12411		0.528425	-1.02197	0.0693	0.092296		0.528745	0.029237	0.045323	0.061071
0.528229	0.175837	-0.093599	-0.074113		0.529101	1.12496		0.529101	-1.02197	0.068795	0.091875		0.529421	0.029533	0.044261	0.061199
0.528904	0.174589	-0.093294	-0.073927		0.529777	1.1258		0.529777	-1.02224	0.069058	0.090909		0.530097	0.029936	0.044273	0.061733
0.529579	0.17315	-0.093156	-0.073671		0.530454	1.1256		0.530454	-1.02294	0.069206	0.090157		0.530773	0.03011	0.044564	0.061865
0.530253	0.173303	-0.092156	-0.073218		0.53113	1.12744		0.53113	-1.02323	0.069362	0.089328		0.531449	0.029596	0.044642	0.062068
0.530928	0.172947	-0.091964	-0.073628		0.531806	1.12988		0.531806	-1.0231	0.069966	0.088395		0.532125	0.029055	0.044301	0.0632
0.531603	0.171717	-0.092684	-0.073274		0.532482	1.13074		0.532482	-1.02378	0.069942	0.087526		0.532801	0.029234	0.044414	0.063862
0.532278	0.170422	-0.09275	-0.074577		0.533158	1.13198		0.533158	-1.02416	0.069193	0.086876		0.533477	0.028908	0.044992	0.063993
0.532953	0.169526	-0.092448	-0.07445		0.533834	1.13248		0.533834	-1.02423	0.068495	0.086549		0.534153	0.0278	0.045027	0.063878
0.533628	0.168948	-0.09359	-0.074307		0.53451	1.13198		0.53451	-1.02421	0.067958	0.086062		0.53483	0.027708	0.046194	0.063064
0.534302	0.171079	-0.09319	-0.074387		0.535186	1.13429		0.535186	-1.02399	0.067796	0.084713		0.535506	0.028102	0.045705	0.062903
0.534977	0.171721	-0.092479	-0.076219		0.535862	1.13728		0.535862	-1.02376	0.068025	0.08408		0.536182	0.028884	0.045369	0.062356
0.535652	0.172913	-0.092697	-0.076735		0.536538	1.13765		0.536538	-1.02414	0.068081	0.084779		0.536858	0.028127	0.04447	0.062689
0.536327	0.173738	-0.092719	-0.0764		0.537214	1.13721		0.537214	-1.02375	0.067806	0.083767		0.537534	0.027729	0.04405	0.06343
0.537002	0.173932	-0.092855	-0.077062		0.53789	1.13801		0.53789	-1.02449	0.067393	0.083172		0.53821	0.028248	0.043866	0.063894
0.537677	0.174203	-0.093865	-0.076258		0.538566	1.1397		0.538566	-1.02535	0.067492	0.083279		0.538886	0.027694	0.043668	0.063699
0.538351	0.1746	-0.095262	-0.075028		0.539242	1.14066		0.539242	-1.02582	0.067852	0.08292		0.539562	0.027771	0.043441	0.062816
0.539026	0.17481	-0.096544	-0.075457		0.539918	1.14298		0.539918	-1.02622	0.06722	0.082608		0.540238	0.028452	0.043073	0.062654
0.539701	0.175012	-0.096917	-0.076649		0.540594	1.14518		0.540594	-1.02632	0.066557	0.082181		0.540914	0.029376	0.043291	0.063661
0.540376	0.17395	-0.097017	-0.078544		0.541271	1.14674		0.541271	-1.02715	0.067052	0.081904		0.541591	0.030224	0.04297	0.063554
0.541051	0.17389	-0.0972	-0.078821		0.541947	1.14854		0.541947	-1.02801	0.067294	0.081337		0.542267	0.030756	0.043764	0.064177
0.541726	0.174857	-0.098041	-0.079085		0.542623	1.14986		0.542623	-1.02879	0.066971	0.080944		0.542943	0.03128	0.043742	0.065265
0.5424	0.173969	-0.098187	-0.079428		0.543299	1.15187		0.543299	-1.02957	0.066098	0.081061		0.543619	0.031873	0.043261	0.065764
0.543075	0.173444	-0.09667	-0.078597		0.543975	1.15404		0.543975	-1.02986	0.065784	0.080618		0.544295	0.030878	0.042954	0.066688
0.54375	0.173758	-0.096606	-0.079538		0.544651	1.1567		0.544651	-1.0302	0.064893	0.080126		0.544971	0.030297	0.042415	0.065979
0.544425	0.174603	-0.097452	-0.080576		0.545327	1.15828		0.545327	-1.0302	0.064535	0.080456		0.545647	0.029757	0.041981	0.06585
0.5451	0.174225	-0.097784	-0.081876		0.546003	1.16106		0.546003	-1.03044	0.064567	0.0801		0.546323	0.028894	0.042549	0.065848
0.545774	0.174248	-0.098286	-0.081749		0.546679	1.16282		0.546679	-1.03112	0.063826	0.078421		0.546999	0.028463	0.043351	0.065573
0.546449	0.174631	-0.098635	-0.082474		0.547355	1.16493		0.547355	-1.03157	0.063072	0.077707		0.547675	0.02905	0.043179	0.065763
0.547124	0.174715	-0.098087	-0.084054		0.548031	1.16654		0.548031	-1.03243	0.063017	0.077647		0.548351	0.02989	0.04237	0.066589
0.547799	0.175417	-0.097782	-0.083175		0.548707	1.16795		0.548707	-1.03226	0.063103	0.077547		0.549028	0.030004	0.042199	0.067832
0.548474	0.176796	-0.097775	-0.083147		0.549383	1.17056		0.549383	-1.03185	0.062726	0.077443		0.549704	0.029706	0.042858	0.068428
0.549149	0.178742	-0.097504	-0.084208		0.550059	1.17291		0.550059	-1.03238	0.061988	0.076621		0.55038	0.02945	0.042157	0.068353
0.549823	0.179392	-0.097106	-0.086348		0.550735	1.17538		0.550735	-1.03237	0.06187	0.077714		0.551056	0.029257	0.042583	0.068511
0.550498	0.179002	-0.096953	-0.086417		0.551412	1.17765		0.551412	-1.03329	0.062207	0.077378		0.551732	0.028114	0.042933	0.068612
0.551173	0.178201	-0.097011	-0.085936		0.552088	1.17809		0.552088	-1.03278	0.061998	0.076825		0.552408	0.02799	0.042398	0.068526
0.551848	0.177705	-0.097073	-0.08535		0.552764	1.17904		0.552764	-1.03301	0.062108	0.076743		0.553084	0.027904	0.042326	0.06862
0.552523	0.178208	-0.098015	-0.085948		0.55344	1.182		0.55344	-1.0335	0.063077	0.076896		0.55376	0.027952	0.042803	0.068224
0.553198	0.179262	-0.099771	-0.085271		0.554116	1.18575		0.554116	-1.03322	0.063212	0.077171		0.554436	0.027907	0.043167	0.068716
0.553872	0.179161	-0.099701	-0.086261		0.554792	1.18868		0.554792	-1.0328	0.062408	0.07659		0.555112	0.027617	0.043544	0.068541
0.554547	0.178963	-0.098976	-0.087517		0.555468	1.19137		0.555468	-1.03258	0.061533	0.076684		0.555788	0.027325	0.044726	0.068253
0.555222	0.178886	-0.097819	-0.087652		0.556144	1.19439		0.556144	-1.0323	0.060511	0.077293		0.556465	0.026901	0.045682	0.068173
0.555897	0.178196	-0.096685	-0.085837		0.55682	1.19664		0.55682	-1.0325	0.059428	0.076435		0.557141	0.027286	0.0462	0.068953
0.556572	0.178416	-0.094916	-0.084374		0.557496	1.19859		0.557496	-1.03327	0.059395	0.07615		0.557817	0.02708	0.046212	0.069213
0.557247	0.179737	-0.094309	-0.083297		0.558172	1.20089		0.558172	-1.03386	0.060275	0.076367		0.558493	0.026577	0.045586	0.068431
0.557921	0.180823	-0.092552	-0.083278		0.558848	1.20304		0.558848	-1.03399	0.06019	0.076288		0.559169	0.026931	0.045164	0.067107
0.558596	0.180833	-0.091201	-0.08371		0.559524	1.20579		0.559524	-1.03367	0.05942	0.076509		0.559845	0.027049	0.044314	0.066856
0.559271	0.181704	-0.091341	-0.084447		0.5602	1.20864		0.5602	-1.03343	0.058544	0.077052		0.560521	0.027076	0.044846	0.066699
0.559946	0.183626	-0.092324	-0.085141		0.560876	1.21003		0.560876	-1.0334	0.057985	0.076665		0.561197	0.02699	0.045558	0.066394
0.560621	0.184065	-0.091097	-0.086006		0.561553	1.21229		0.561553	-1.03355	0.057601	0.075578		0.561873	0.027014	0.045193	0.066986
0.561295	0.183679	-0.090105	-0.087407		0.562229	1.21425		0.562229	-1.03338	0.056833	0.075497		0.562549	0.028112	0.044716	0.067954
0.56197	0.185207	-0.090683	-0.087726		0.562905	1.21636		0.562905	-1.0342	0.05703	0.074672		0.563225	0.028869	0.04377	0.068038
0.562645	0.187331	-0.089805	-0.088078		0.563581	1.21922		0.563581	-1.03451	0.056975	0.073235		0.563902	0.029103	0.042831	0.067384
0.56332	0.188112	-0.089592	-0.088204		0.564257	1.22099		0.564257	-1.03567	0.056817	0.073441		0.564578	0.029607	0.042428	0.067049
0.563995	0.188783	-0.088653	-0.089141		0.564933	1.22306		0.564933	-1.03616	0.055758	0.072921		0.565254	0.030003	0.04279	0.067023
0.56467	0.190207	-0.087979	-0.090088		0.565609	1.22489		0.565609	-1.03628	0.054697	0.071634		0.56593	0.030165	0.043088	0.065869
0.565344	0.190011	-0.087621	-0.090196		0.566285	1.22633		0.566285	-1.03627	0.053876	0.070812		0.566606	0.029968	0.043266	0.065397
0.566019	0.189099	-0.087901	-0.089531		0.566961	1.22848		0.566961	-1.03608	0.053381	0.070774		0.567282	0.030279	0.043497	0.065636
0.566694	0.189946	-0.087208	-0.08941		0.567637	1.23192		0.567637	-1.03631	0.052441	0.07075		0.567958	0.030623	0.043283	0.064981
0.567369	0.19054	-0.088005	-0.089816		0.568313	1.2347		0.568313	-1.03685	0.050853	0.07072		0.568634	0.030945	0.043106	0.063852
0.568044	0.190115	-0.087787	-0.089372		0.568989	1.23767		0.568989	-1.03697	0.050095	0.070713		0.56931	0.030824	0.042992	0.063908
0.568718	0.189862	-0.086025	-0.088492		0.569665	1.24005		0.569665	-1.03706	0.05031	0.070713		0.569986	0.031056	0.043235	0.063371
0.569393	0.189321	-0.084544	-0.088091		0.570341	1.24161		0.570341	-1.03719	0.050449	0.070948		0.570662	0.031851	0.043221	0.063042
0.570068	0.188596	-0.084847	-0.087955		0.571017	1.24137		0.571017	-1.03757	0.048808	0.071017		0.571339	0.032162	0.042812	0.063254
0.570743	0.188384	-0.08484	-0.087951		0.571694	1.24359		0.571694	-1.03851	0.047993	0.070677		0.572015	0.031778	0.043886	0.063593
0.571418	0.188192	-0.084783	-0.087642		0.57237	1.24531		0.57237	-1.03848	0.047787	0.070803		0.572691	0.031325	0.044497	0.063468
0.572093	0.188854	-0.085114	-0.089249		0.573046	1.24741		0.573046	-1.03932	0.047229	0.070432		0.573367	0.031277	0.045137	0.063231
0.572767	0.189205	-0.085294	-0.091176		0.573722	1.25052		0.573722	-1.03973	0.046475	0.069842		0.574043	0.031463	0.045207	0.063118
0.573442	0.188192	-0.085872	-0.091778		0.574398	1.25159		0.574398	-1.03937	0.045636	0.069208		0.574719	0.031493	0.045039	0.063017
0.574117	0.187536	-0.086585	-0.091514		0.575074	1.25263		0.575074	-1.0396	0.044684	0.06881		0.575395	0.031371	0.044891	0.063649
0.574792	0.187558	-0.087163	-0.09098		0.57575	1.25582		0.57575	-1.0401	0.04394	0.068966		0.576071	0.031336	0.045357	0.064551
0.575467	0.188098	-0.08724	-0.091121		0.576426	1.25711		0.576426	-1.04048	0.044041	0.069153		0.576747	0.031286	0.045649	0.064821
0.576142	0.188891	-0.086039	-0.092274		0.577102	1.25959		0.577102	-1.04066	0.043621	0.069099		0.577423	0.030947	0.045567	0.065242
0.576816	0.188294	-0.085316	-0.091411		0.577778	1.26106		0.577778	-1.04089	0.042768	0.068813		0.578099	0.0302	0.04526	0.0648
0.577491	0.189477	-0.085035	-0.090156		0.578454	1.26338		0.578454	-1.04103	0.042132	0.068111		0.578776	0.029068	0.044849	0.06422
0.578166	0.189967	-0.085408	-0.090894		0.57913	1.2653		0.57913	-1.04119	0.041226	0.06771		0.579452	0.029022	0.045389	0.064565
0.578841	0.189029	-0.083356	-0.09183		0.579806	1.26524		0.579806	-1.04147	0.040976	0.066663		0.580128	0.028871	0.046133	0.064911
0.579516	0.189074	-0.082697	-0.092474		0.580482	1.26737		0.580482	-1.04133	0.040533	0.066715		0.580804	0.029107	0.046429	0.064168
0.580191	0.19009	-0.081687	-0.091962		0.581158	1.27053		0.581158	-1.04176	0.039887	0.066071		0.58148	0.029279	0.047396	0.064495
0.580865	0.188582	-0.0831	-0.092251		0.581834	1.27355		0.581834	-1.04245	0.039333	0.065452		0.582156	0.029425	0.047379	0.06467
0.58154	0.187729	-0.082894	-0.092646		0.582511	1.2751		0.582511	-1.04315	0.038189	0.064787		0.582832	0.029908	0.046746	0.064622
0.582215	0.188881	-0.08273	-0.092561		0.583187	1.27648		0.583187	-1.04285	0.037199	0.064778		0.583508	0.030328	0.046434	0.064883
0.58289	0.189746	-0.0823	-0.091365		0.583863	1.27957		0.583863	-1.04234	0.036793	0.065551		0.584184	0.030253	0.04689	0.065241
0.583565	0.189803	-0.081409	-0.091236		0.584539	1.28044		0.584539	-1.04231	0.035238	0.065543		0.58486	0.029767	0.04668	0.064951
0.584239	0.191933	-0.080395	-0.090979		0.585215	1.28205		0.585215	-1.0429	0.033769	0.064798		0.585536	0.029471	0.046044	0.064756
0.584914	0.195155	-0.080335	-0.091506		0.585891	1.28442		0.585891	-1.04357	0.032512	0.064411		0.586213	0.029903	0.046569	0.064859
0.585589	0.197729	-0.080556	-0.091664		0.586567	1.28574		0.586567	-1.04378	0.031571	0.064588		0.586889	0.030523	0.047204	0.06491
0.586264	0.199096	-0.079176	-0.091844		0.587243	1.28805		0.587243	-1.04366	0.030704	0.064392		0.587565	0.031501	0.046945	0.064875
0.586939	0.199942	-0.078309	-0.090855		0.587919	1.29109		0.587919	-1.04293	0.0297	0.063557		0.588241	0.031617	0.046258	0.065089
0.587614	0.202638	-0.07772	-0.089334		0.588595	1.29369		0.588595	-1.04303	0.028743	0.062872		0.588917	0.032244	0.045655	0.065555
0.588288	0.203698	-0.077009	-0.089887		0.589271	1.29573		0.589271	-1.04361	0.02812	0.062109		0.589593	0.032075	0.046059	0.065809
0.588963	0.205618	-0.076377	-0.087899		0.589947	1.29821		0.589947	-1.04374	0.02733	0.062393		0.590269	0.032153	0.045878	0.065627
0.589638	0.207656	-0.076098	-0.086067		0.590623	1.30025		0.590623	-1.04298	0.026051	0.061194		0.590945	0.031852	0.045556	0.06603
0.590313	0.209649	-0.075139	-0.086974		0.591299	1.30334		0.591299	-1.04285	0.025799	0.061427		0.591621	0.032775	0.045568	0.065931
0.590988	0.21097	-0.073572	-0.086239		0.591976	1.30658		0.591976	-1.0432	0.025952	0.061008		0.592297	0.033726	0.044923	0.06666
0.591663	0.213557	-0.072845	-0.086584		0.592652	1.30964		0.592652	-1.0433	0.025618	0.060329		0.592974	0.033748	0.0443	0.066995
0.592337	0.215605	-0.071775	-0.085791		0.593328	1.31165		0.593328	-1.04346	0.025102	0.059538		0.59365	0.033858	0.044214	0.066462
0.593012	0.216124	-0.070786	-0.084681		0.594004	1.31295		0.594004	-1.04329	0.025513	0.059581		0.594326	0.03382	0.044079	0.06629
0.593687	0.218048	-0.069809	-0.083807		0.59468	1.31616		0.59468	-1.04309	0.024409	0.060351		0.595002	0.033881	0.04492	0.067194
0.594362	0.218422	-0.068728	-0.082412		0.595356	1.31793		0.595356	-1.04287	0.023576	0.06086		0.595678	0.034095	0.044682	0.066672
0.595037	0.220185	-0.067679	-0.080506		0.596032	1.32077		0.596032	-1.04373	0.022985	0.060466		0.596354	0.034215	0.046225	0.066848
0.595712	0.221588	-0.067491	-0.078803		0.596708	1.32449		0.596708	-1.0447	0.022914	0.05993		0.59703	0.034302	0.045265	0.067225
0.596386	0.222737	-0.067089	-0.076535		0.597384	1.32597		0.597384	-1.04472	0.023827	0.06016		0.597706	0.034394	0.044513	0.066977
0.597061	0.223577	-0.066357	-0.075408		0.59806	1.32783		0.59806	-1.04512	0.024229	0.060635		0.598382	0.033192	0.043947	0.066009
0.597736	0.225813	-0.06483	-0.073793		0.598736	1.33088		0.598736	-1.04577	0.024329	0.060579		0.599058	0.032928	0.043545	0.065392
0.598411	0.226805	-0.063583	-0.073913		0.599412	1.33424		0.599412	-1.04569	0.024107	0.060425		0.599734	0.032607	0.044284	0.066352
0.599086	0.227653	-0.063114	-0.073213		0.600088	1.33754		0.600088	-1.0455	0.023652	0.060712		0.600411	0.03276	0.045276	0.06749
0.59976	0.228614	-0.062846	-0.074061		0.600764	1.33975		0.600764	-1.04546	0.023134	0.059677		0.601087	0.032814	0.045639	0.067555
0.600435	0.230277	-0.061785	-0.074111		0.60144	1.34284		0.60144	-1.04536	0.022969	0.060026		0.601763	0.032127	0.045524	0.067739
0.60111	0.231569	-0.060413	-0.072535		0.602116	1.34582		0.602116	-1.04556	0.023193	0.061067		0.602439	0.031698	0.04545	0.068566
0.601785	0.232329	-0.059298	-0.072621		0.602793	1.34834		0.602793	-1.04558	0.022761	0.060768		0.603115	0.03295	0.045706	0.069311
0.60246	0.233814	-0.059674	-0.074243		0.603469	1.35144		0.603469	-1.04559	0.02259	0.060029		0.603791	0.032862	0.045449	0.069562
0.603135	0.236493	-0.059039	-0.075902		0.604145	1.35448		0.604145	-1.04568	0.021964	0.059068		0.604467	0.032607	0.045682	0.068091
0.603809	0.238265	-0.057929	-0.075974		0.604821	1.35705		0.604821	-1.04569	0.022806	0.05848		0.605143	0.032916	0.046446	0.067446
0.604484	0.239429	-0.05825	-0.076893		0.605497	1.3599		0.605497	-1.04643	0.022999	0.05852		0.605819	0.033307	0.046487	0.068206
0.605159	0.240962	-0.057559	-0.076579		0.606173	1.36282		0.606173	-1.04685	0.023419	0.058464		0.606495	0.032626	0.045687	0.069392
0.605834	0.241722	-0.05703	-0.077335		0.606849	1.36463		0.606849	-1.04764	0.023052	0.058466		0.607171	0.031943	0.045694	0.069682
0.606509	0.242489	-0.05621	-0.07784		0.607525	1.36686		0.607525	-1.04838	0.023317	0.058466		0.607848	0.031982	0.045751	0.069675
0.607184	0.244342	-0.055389	-0.076957		0.608201	1.36966		0.608201	-1.04832	0.023556	0.058405		0.608524	0.032131	0.044544	0.069884
0.607858	0.24621	-0.054031	-0.077897		0.608877	1.37204		0.608877	-1.04849	0.023431	0.05844		0.6092	0.031951	0.044504	0.069578
0.608533	0.247744	-0.05282	-0.077028		0.609553	1.37508		0.609553	-1.04916	0.023725	0.058375		0.609876	0.031759	0.045035	0.069283
0.609208	0.249083	-0.052708	-0.076811		0.610229	1.37852		0.610229	-1.0494	0.024116	0.05872		0.610552	0.031228	0.045795	0.069336
0.609883	0.250093	-0.052745	-0.076688		0.610905	1.38177		0.610905	-1.04958	0.02367	0.059216		0.611228	0.030207	0.046418	0.069097
0.610558	0.250701	-0.051003	-0.076702		0.611581	1.3848		0.611581	-1.05012	0.023388	0.059175		0.611904	0.030284	0.046645	0.068727
0.611233	0.251001	-0.050786	-0.07788		0.612257	1.38685		0.612257	-1.05058	0.023342	0.058733		0.61258	0.030916	0.045918	0.068514
0.611907	0.251483	-0.050075	-0.078045		0.612934	1.38882		0.612934	-1.05102	0.023129	0.058502		0.613256	0.03063	0.045351	0.068165
0.612582	0.253225	-0.049651	-0.078233		0.61361	1.39169		0.61361	-1.0512	0.02292	0.05829		0.613932	0.030789	0.045089	0.067702
0.613257	0.254407	-0.049247	-0.079591		0.614286	1.39477		0.614286	-1.05042	0.023283	0.058041		0.614608	0.031401	0.045001	0.06861
0.613932	0.256424	-0.049469	-0.080427		0.614962	1.3978		0.614962	-1.04987	0.023921	0.058281		0.615285	0.032519	0.045198	0.069074
0.614607	0.257379	-0.05089	-0.080355		0.615638	1.40089		0.615638	-1.0496	0.023327	0.058448		0.615961	0.032574	0.045062	0.068507
0.615281	0.258477	-0.050196	-0.079338		0.616314	1.40369		0.616314	-1.05024	0.023008	0.05823		0.616637	0.031519	0.044513	0.068672
0.615956	0.260877	-0.048858	-0.078985		0.61699	1.40494		0.61699	-1.05047	0.02336	0.058595		0.617313	0.031946	0.044626	0.06815
0.616631	0.262181	-0.047803	-0.078551		0.617666	1.40686		0.617666	-1.05068	0.023373	0.058996		0.617989	0.032745	0.045107	0.067304
0.617306	0.262262	-0.047364	-0.079056		0.618342	1.40922		0.618342	-1.05091	0.023255	0.058964		0.618665	0.03308	0.045128	0.067177
0.617981	0.262378	-0.04771	-0.080012		0.619018	1.41098		0.619018	-1.05036	0.023396	0.058731		0.619341	0.032463	0.045596	0.067613
0.618656	0.263119	-0.046334	-0.079566		0.619694	1.41355		0.619694	-1.05081	0.024051	0.058717		0.620017	0.031582	0.046043	0.067482
0.61933	0.26316	-0.044781	-0.078275		0.62037	1.41608		0.62037	-1.05139	0.024775	0.058282		0.620693	0.030674	0.046702	0.066942
0.620005	0.263182	-0.045106	-0.077292		0.621046	1.4182		0.621046	-1.05194	0.025215	0.057409		0.621369	0.029938	0.047604	0.066682
0.62068	0.263513	-0.044504	-0.07726		0.621722	1.42077		0.621722	-1.05277	0.025576	0.057071		0.622045	0.029672	0.047808	0.066237
0.621355	0.263783	-0.042823	-0.077945		0.622398	1.42213		0.622398	-1.05319	0.025983	0.057496		0.622722	0.029477	0.047555	0.065532
0.62203	0.264231	-0.042846	-0.078202		0.623075	1.42414		0.623075	-1.05313	0.026509	0.057477		0.623398	0.029053	0.047857	0.065463
0.622705	0.265666	-0.042168	-0.078241		0.623751	1.42696		0.623751	-1.0535	0.02665	0.056412		0.624074	0.028907	0.048317	0.065735
0.623379	0.267975	-0.042272	-0.078754		0.624427	1.42916		0.624427	-1.05407	0.026378	0.05578		0.62475	0.028535	0.048929	0.06533
0.624054	0.269098	-0.042688	-0.079071		0.625103	1.43071		0.625103	-1.05405	0.025593	0.05596		0.625426	0.028922	0.049825	0.065374
0.624729	0.268569	-0.042853	-0.079815		0.625779	1.43235		0.625779	-1.05305	0.024937	0.056725		0.626102	0.029513	0.050141	0.065591
0.625404	0.267888	-0.042612	-0.080465		0.626455	1.4335		0.626455	-1.05246	0.025233	0.056153		0.626778	0.029995	0.050309	0.065028
0.626079	0.26859	-0.042431	-0.081341		0.627131	1.43515		0.627131	-1.05374	0.025843	0.056467		0.627454	0.030746	0.050576	0.06559
0.626754	0.270038	-0.042757	-0.083254		0.627807	1.43546		0.627807	-1.05354	0.026026	0.055798		0.62813	0.030145	0.050316	0.065703
0.627428	0.271553	-0.043578	-0.084238		0.628483	1.43684		0.628483	-1.05412	0.025966	0.055969		0.628806	0.029628	0.050489	0.065501
0.628103	0.274019	-0.043089	-0.084999		0.629159	1.43937		0.629159	-1.05458	0.026294	0.055799		0.629483	0.029755	0.049743	0.065574
0.628778	0.275783	-0.043095	-0.085816		0.629835	1.4423		0.629835	-1.05447	0.026752	0.056849		0.630159	0.030071	0.04913	0.065711
0.629453	0.277274	-0.042703	-0.085929		0.630511	1.44514		0.630511	-1.05427	0.02641	0.05582		0.630835	0.030625	0.048414	0.065748
0.630128	0.278549	-0.042438	-0.086072		0.631187	1.44693		0.631187	-1.05524	0.026013	0.054398		0.631511	0.03101	0.048958	0.066403
0.630802	0.279406	-0.041169	-0.08632		0.631863	1.44904		0.631863	-1.05549	0.025931	0.054156		0.632187	0.030796	0.048162	0.066747
0.631477	0.281531	-0.039366	-0.087383		0.632539	1.44989		0.632539	-1.05533	0.026487	0.054132		0.632863	0.031002	0.048519	0.065829
0.632152	0.282318	-0.039223	-0.08887		0.633216	1.45171		0.633216	-1.0555	0.026692	0.054089		0.633539	0.031022	0.049275	0.066001
0.632827	0.283564	-0.039103	-0.089615		0.633892	1.45478		0.633892	-1.05523	0.02579	0.053945		0.634215	0.031734	0.04997	0.066269
0.633502	0.285531	-0.039663	-0.090034		0.634568	1.45682		0.634568	-1.05471	0.024493	0.053515		0.634891	0.032817	0.050246	0.066754
0.634177	0.287565	-0.040344	-0.090895		0.635244	1.45955		0.635244	-1.05482	0.024189	0.053183		0.635567	0.032156	0.049764	0.0667
0.634851	0.289545	-0.040204	-0.091241		0.63592	1.46311		0.63592	-1.05472	0.02479	0.053146		0.636243	0.032257	0.049227	0.066001
0.635526	0.291274	-0.042106	-0.091941		0.636596	1.46578		0.636596	-1.05578	0.025216	0.052965		0.636919	0.031895	0.049243	0.065228
0.636201	0.292781	-0.042113	-0.091948		0.637272	1.46722		0.637272	-1.05623	0.025692	0.05314		0.637596	0.031066	0.049421	0.064594
0.636876	0.293849	-0.040166	-0.092688		0.637948	1.46993		0.637948	-1.05641	0.025567	0.053692		0.638272	0.031809	0.049031	0.063724
0.637551	0.296763	-0.039395	-0.092457		0.638624	1.47191		0.638624	-1.05671	0.026116	0.053655		0.638948	0.031502	0.048647	0.064482
0.638225	0.297283	-0.038846	-0.090511		0.6393	1.47492		0.6393	-1.05687	0.026776	0.053868		0.639624	0.030995	0.049436	0.063959
0.6389	0.298802	-0.038309	-0.091175		0.639976	1.4776		0.639976	-1.05708	0.026315	0.054051		0.6403	0.030751	0.049606	0.063257
0.639575	0.301895	-0.037611	-0.091072		0.640652	1.47979		0.640652	-1.05777	0.025489	0.054477		0.640976	0.030519	0.048959	0.064571
0.64025	0.303978	-0.037022	-0.091604		0.641328	1.48236		0.641328	-1.05826	0.025169	0.055888		0.641652	0.030425	0.048398	0.065363
0.640925	0.305822	-0.036385	-0.091432		0.642004	1.48541		0.642004	-1.05726	0.025896	0.055996		0.642328	0.030736	0.048528	0.065474
0.6416	0.308894	-0.036187	-0.091079		0.64268	1.48846		0.64268	-1.05705	0.026522	0.055669		0.643004	0.031834	0.048861	0.065062
0.642274	0.311721	-0.035865	-0.090505		0.643357	1.49149		0.643357	-1.05652	0.026577	0.055219		0.64368	0.032471	0.048782	0.064545
0.642949	0.314346	-0.034689	-0.090164		0.644033	1.49514		0.644033	-1.05731	0.026683	0.055133		0.644357	0.032155	0.048176	0.064312
0.643624	0.317017	-0.034207	-0.090008		0.644709	1.49824		0.644709	-1.05757	0.026388	0.055406		0.645033	0.032455	0.04914	0.064033
0.644299	0.319345	-0.034323	-0.089767		0.645385	1.50076		0.645385	-1.05789	0.025367	0.055176		0.645709	0.032358	0.049694	0.064256
0.644974	0.319989	-0.034224	-0.08915		0.646061	1.50271		0.646061	-1.058	0.024551	0.055162		0.646385	0.032667	0.049563	0.064949
0.645649	0.321748	-0.034671	-0.088419		0.646737	1.50473		0.646737	-1.05792	0.024517	0.055863		0.647061	0.03308	0.048831	0.065074
0.646323	0.322321	-0.034713	-0.0885		0.647413	1.50611		0.647413	-1.0581	0.024822	0.056418		0.647737	0.033194	0.048463	0.065014
0.646998	0.323198	-0.034863	-0.088453		0.648089	1.50796		0.648089	-1.05816	0.02488	0.056621		0.648413	0.032891	0.04883	0.065014
0.647673	0.325093	-0.03522	-0.088261		0.648765	1.51006		0.648765	-1.05798	0.024321	0.056133		0.649089	0.032946	0.049677	0.064575
0.648348	0.326295	-0.035386	-0.087711		0.649441	1.51408		0.649441	-1.05826	0.025014	0.055399		0.649765	0.033303	0.05028	0.064774
0.649023	0.328524	-0.03531	-0.087894		0.650117	1.51728		0.650117	-1.05761	0.025085	0.055082		0.650441	0.033445	0.050003	0.066292
0.649698	0.330065	-0.035344	-0.087642		0.650793	1.51967		0.650793	-1.05801	0.024533	0.054874		0.651117	0.033178	0.0503	0.066052
0.650372	0.330233	-0.0343	-0.087293		0.651469	1.52189		0.651469	-1.05788	0.02383	0.054012		0.651794	0.03277	0.050063	0.06539
0.651047	0.331521	-0.033313	-0.087694		0.652145	1.52357		0.652145	-1.05768	0.023707	0.054288		0.65247	0.032614	0.050372	0.06455
0.651722	0.332243	-0.032073	-0.089356		0.652821	1.52574		0.652821	-1.05751	0.023496	0.054181		0.653146	0.033438	0.050831	0.064525
0.652397	0.333184	-0.030937	-0.088558		0.653498	1.52788		0.653498	-1.05788	0.022248	0.054163		0.653822	0.033315	0.051073	0.064918
0.653072	0.33501	-0.031408	-0.0892		0.654174	1.53025		0.654174	-1.05817	0.02179	0.054013		0.654498	0.032918	0.050046	0.065305
0.653746	0.336344	-0.032486	-0.090049		0.65485	1.53228		0.65485	-1.05753	0.021816	0.053723		0.655174	0.032289	0.049359	0.065843
0.654421	0.338459	-0.033011	-0.090716		0.655526	1.53388		0.655526	-1.058	0.021329	0.053494		0.65585	0.032578	0.04914	0.066
0.655096	0.34154	-0.032989	-0.092673		0.656202	1.5359		0.656202	-1.0582	0.020762	0.053282		0.656526	0.032956	0.048499	0.065893
0.655771	0.34258	-0.032418	-0.092003		0.656878	1.53819		0.656878	-1.05878	0.020863	0.05359		0.657202	0.032788	0.047702	0.066089
0.656446	0.341741	-0.032425	-0.0925		0.657554	1.54101		0.657554	-1.05867	0.020836	0.054018		0.657878	0.033167	0.047382	0.065951
0.657121	0.34247	-0.03347	-0.092904		0.65823	1.54321		0.65823	-1.05857	0.01974	0.053317		0.658554	0.033663	0.047424	0.065608
0.657795	0.344059	-0.033506	-0.092202		0.658906	1.54533		0.658906	-1.0589	0.01953	0.052837		0.659231	0.032835	0.047484	0.066178
0.65847	0.345637	-0.033279	-0.092603		0.659582	1.54752		0.659582	-1.05934	0.019609	0.053967		0.659907	0.033624	0.047178	0.066578
0.659145	0.346545	-0.034414	-0.093872		0.660258	1.54964		0.660258	-1.05945	0.019228	0.054064		0.660583	0.03369	0.046824	0.065492
0.65982	0.347401	-0.035717	-0.093048		0.660934	1.55092		0.660934	-1.0596	0.019501	0.05389		0.661259	0.034049	0.047078	0.065986
0.660495	0.349522	-0.035659	-0.093124		0.66161	1.55219		0.66161	-1.06026	0.020027	0.053971		0.661935	0.033323	0.046365	0.0659
0.66117	0.351853	-0.035588	-0.093768		0.662286	1.55447		0.662286	-1.06116	0.019298	0.053584		0.662611	0.032257	0.044715	0.06588
0.661844	0.353782	-0.034999	-0.094121		0.662962	1.55703		0.662962	-1.06163	0.018451	0.052915		0.663287	0.031707	0.044887	0.065772
0.662519	0.356611	-0.033937	-0.095826		0.663638	1.55944		0.663638	-1.06158	0.018044	0.052717		0.663963	0.031366	0.044514	0.065388
0.663194	0.360104	-0.033352	-0.095525		0.664315	1.56135		0.664315	-1.06183	0.017449	0.053051		0.664639	0.031179	0.044408	0.06561
0.663869	0.362476	-0.033415	-0.095817		0.664991	1.56288		0.664991	-1.06177	0.016542	0.052886		0.665315	0.031566	0.044219	0.066074
0.664544	0.364182	-0.032897	-0.096667		0.665667	1.56399		0.665667	-1.06146	0.015894	0.052512		0.665991	0.031045	0.044675	0.066356
0.665219	0.366566	-0.033274	-0.096647		0.666343	1.56439		0.666343	-1.06121	0.015659	0.051684		0.666668	0.030836	0.045108	0.066751
0.665893	0.367813	-0.032407	-0.095343		0.667019	1.56546		0.667019	-1.06205	0.01545	0.053008		0.667344	0.031144	0.045485	0.066967
0.666568	0.369568	-0.031977	-0.096404		0.667695	1.56784		0.667695	-1.06214	0.015154	0.053624		0.66802	0.031158	0.045037	0.067367
0.667243	0.37206	-0.031301	-0.097323		0.668371	1.57047		0.668371	-1.06166	0.014835	0.053601		0.668696	0.031308	0.044251	0.067888
0.667918	0.373204	-0.031548	-0.097002		0.669047	1.57305		0.669047	-1.06107	0.013993	0.05322		0.669372	0.030424	0.043829	0.068572
0.668593	0.375061	-0.031706	-0.095695		0.669723	1.57556		0.669723	-1.061	0.014256	0.052994		0.670048	0.030187	0.043232	0.068529
0.669267	0.377391	-0.0309	-0.09589		0.670399	1.57747		0.670399	-1.06125	0.014204	0.052743		0.670724	0.029781	0.04216	0.068169
0.669942	0.379609	-0.030057	-0.095932		0.671075	1.57973		0.671075	-1.06138	0.01424	0.052393		0.6714	0.029633	0.041857	0.067629
0.670617	0.381767	-0.029421	-0.095616		0.671751	1.58303		0.671751	-1.06171	0.013738	0.052879		0.672076	0.030024	0.042333	0.068939
0.671292	0.382438	-0.02987	-0.0956		0.672427	1.5856		0.672427	-1.06214	0.013192	0.052218		0.672752	0.029815	0.042312	0.069456
0.671967	0.383504	-0.028221	-0.095741		0.673103	1.5876		0.673103	-1.06159	0.011716	0.051556		0.673428	0.02911	0.042175	0.070234
0.672642	0.384855	-0.028373	-0.096811		0.673779	1.58932		0.673779	-1.06121	0.011379	0.051425		0.674105	0.029026	0.04159	0.071702
0.673316	0.386727	-0.026671	-0.097423		0.674456	1.59116		0.674456	-1.06076	0.010601	0.051187		0.674781	0.028914	0.041422	0.072262
0.673991	0.388656	-0.024854	-0.097468		0.675132	1.5945		0.675132	-1.06073	0.009371	0.050994		0.675457	0.027779	0.041902	0.071911
0.674666	0.389964	-0.026106	-0.097262		0.675808	1.59607		0.675808	-1.06186	0.009053	0.05007		0.676133	0.026402	0.041276	0.072181
0.675341	0.391125	-0.024852	-0.097142		0.676484	1.59758		0.676484	-1.06298	0.009451	0.049396		0.676809	0.025745	0.041149	0.072141
0.676016	0.393466	-0.022288	-0.09794		0.67716	1.59875		0.67716	-1.06256	0.009263	0.049675		0.677485	0.025875	0.041537	0.071445
0.676691	0.395297	-0.02117	-0.099089		0.677836	1.60075		0.677836	-1.06306	0.008058	0.04924		0.678161	0.02605	0.041305	0.070743
0.677365	0.39696	-0.019626	-0.098828		0.678512	1.60378		0.678512	-1.06327	0.007809	0.04749		0.678837	0.025582	0.040818	0.070267
0.67804	0.399647	-0.019641	-0.098236		0.679188	1.60663		0.679188	-1.06336	0.007818	0.047167		0.679513	0.025279	0.040382	0.070886
0.678715	0.401903	-0.019917	-0.097478		0.679864	1.60739		0.679864	-1.06268	0.007503	0.046571		0.680189	0.02458	0.040089	0.071128
0.67939	0.402803	-0.02123	-0.09696		0.68054	1.60897		0.68054	-1.06272	0.007048	0.046529		0.680866	0.024365	0.040792	0.071467
0.680065	0.4035	-0.021308	-0.096829		0.681216	1.61154		0.681216	-1.06296	0.006708	0.045893		0.681542	0.02419	0.040648	0.070807
0.68074	0.405329	-0.019791	-0.096399		0.681892	1.61296		0.681892	-1.06289	0.00716	0.045843		0.682218	0.024562	0.039783	0.070872
0.681414	0.407349	-0.019055	-0.096515		0.682568	1.61661		0.682568	-1.06309	0.007719	0.045629		0.682894	0.024643	0.03924	0.070678
0.682089	0.408576	-0.018365	-0.097725		0.683244	1.6188		0.683244	-1.0634	0.007546	0.045079		0.68357	0.02487	0.039835	0.071189
0.682764	0.410336	-0.018078	-0.09771		0.683921	1.62072		0.683921	-1.06376	0.007524	0.043896		0.684246	0.024875	0.039224	0.071916
0.683439	0.413365	-0.018076	-0.096904		0.684597	1.62198		0.684597	-1.06427	0.007335	0.043376		0.684922	0.024408	0.039116	0.072502
0.684114	0.416867	-0.017861	-0.095874		0.685273	1.62259		0.685273	-1.06361	0.006594	0.042624		0.685598	0.024552	0.038496	0.072855
0.684788	0.419616	-0.016729	-0.095893		0.685949	1.62407		0.685949	-1.06446	0.00527	0.042816		0.686274	0.024747	0.038287	0.072523
0.685463	0.421578	-0.016476	-0.097253		0.686625	1.62697		0.686625	-1.06413	0.004698	0.043192		0.68695	0.023763	0.037728	0.071378
0.686138	0.423647	-0.015853	-0.097701		0.687301	1.62957		0.687301	-1.06463	0.00393	0.043106		0.687626	0.023515	0.03722	0.071787
0.686813	0.425029	-0.015238	-0.098267		0.687977	1.63146		0.687977	-1.06461	0.00311	0.043125		0.688303	0.024169	0.03635	0.071957
0.687488	0.428694	-0.015064	-0.09932		0.688653	1.63307		0.688653	-1.06479	0.002926	0.042892		0.688979	0.024918	0.035283	0.072621
0.688163	0.43142	-0.013868	-0.100391		0.689329	1.63505		0.689329	-1.06445	0.003124	0.042632		0.689655	0.025072	0.034729	0.072006
0.688837	0.434409	-0.015286	-0.10055		0.690005	1.63749		0.690005	-1.06395	0.003187	0.042479		0.690331	0.025222	0.035183	0.071855
0.689512	0.437424	-0.015291	-0.099871		0.690681	1.63918		0.690681	-1.06408	0.00423	0.042024		0.691007	0.024987	0.035829	0.071605
0.690187	0.440605	-0.015074	-0.099342		0.691357	1.64118		0.691357	-1.06501	0.004977	0.042006		0.691683	0.025305	0.035641	0.070599
0.690862	0.443034	-0.014531	-0.100783		0.692033	1.64202		0.692033	-1.0654	0.004683	0.042149		0.692359	0.025702	0.035673	0.069944
0.691537	0.447164	-0.01273	-0.101724		0.692709	1.64532		0.692709	-1.06529	0.005082	0.042369		0.693035	0.026411	0.036899	0.070366
0.692212	0.449964	-0.013169	-0.102939		0.693385	1.64842		0.693385	-1.06589	0.004493	0.042224		0.693711	0.027409	0.036722	0.070394
0.692886	0.452134	-0.013946	-0.101977		0.694061	1.65257		0.694061	-1.06567	0.004272	0.04206		0.694387	0.027875	0.036739	0.070146
0.693561	0.454379	-0.013738	-0.102423		0.694738	1.65642		0.694738	-1.06622	0.004849	0.042493		0.695063	0.027902	0.036698	0.069895
0.694236	0.455923	-0.01363	-0.10309		0.695414	1.65814		0.695414	-1.0662	0.005167	0.042543		0.69574	0.027791	0.037006	0.069609
0.694911	0.456969	-0.012456	-0.104124		0.69609	1.66062		0.69609	-1.06607	0.00505	0.04172		0.696416	0.027067	0.037172	0.069379
0.695586	0.460087	-0.009802	-0.104754		0.696766	1.66297		0.696766	-1.06663	0.005233	0.041354		0.697092	0.026392	0.036862	0.06943
0.696261	0.463924	-0.008102	-0.105212		0.697442	1.66507		0.697442	-1.0675	0.005309	0.042043		0.697768	0.026715	0.036806	0.070168
0.696935	0.467406	-0.006484	-0.105735		0.698118	1.66827		0.698118	-1.06788	0.005128	0.042368		0.698444	0.027249	0.037458	0.070623
0.69761	0.47098	-0.005961	-0.105689		0.698794	1.67063		0.698794	-1.06833	0.005556	0.041972		0.69912	0.027476	0.038468	0.070641
0.698285	0.473079	-0.005764	-0.105831		0.69947	1.67158		0.69947	-1.06843	0.005901	0.041818		0.699796	0.027264	0.038247	0.071304
0.69896	0.477093	-0.005566	-0.105988		0.700146	1.67508		0.700146	-1.06852	0.005396	0.041496		0.700472	0.026385	0.038403	0.071611
0.699635	0.47936	-0.005375	-0.106527		0.700822	1.67822		0.700822	-1.06845	0.004806	0.040946		0.701148	0.025553	0.039039	0.071243
0.700309	0.481481	-0.004752	-0.107081		0.701498	1.68047		0.701498	-1.06861	0.005187	0.041378		0.701824	0.026184	0.039466	0.071139
0.700984	0.483646	-0.002963	-0.107805		0.702174	1.68389		0.702174	-1.06925	0.005203	0.042379		0.7025	0.026275	0.039089	0.070864
0.701659	0.487334	-0.002642	-0.108068		0.70285	1.6866		0.70285	-1.07027	0.005222	0.042059		0.703177	0.025547	0.038436	0.07049
0.702334	0.490597	-0.003191	-0.107953		0.703526	1.68779		0.703526	-1.07059	0.004736	0.040894		0.703853	0.024964	0.038022	0.070127
0.703009	0.494614	-0.004696	-0.107918		0.704202	1.68993		0.704202	-1.07002	0.003744	0.041345		0.704529	0.024956	0.037926	0.069527
0.703684	0.498391	-0.005537	-0.108019		0.704879	1.69149		0.704879	-1.06995	0.00352	0.041056		0.705205	0.025236	0.038448	0.069474
0.704358	0.500629	-0.004739	-0.107125		0.705555	1.69371		0.705555	-1.07075	0.003762	0.041333		0.705881	0.025879	0.039469	0.069383
0.705033	0.50462	-0.003514	-0.107653		0.706231	1.69615		0.706231	-1.07102	0.003666	0.041554		0.706557	0.026107	0.039802	0.069274
0.705708	0.507632	-0.003334	-0.107889		0.706907	1.6987		0.706907	-1.07118	0.003614	0.041422		0.707233	0.026153	0.040684	0.069373
0.706383	0.510873	-0.003613	-0.108076		0.707583	1.70097		0.707583	-1.07232	0.003493	0.040828		0.707909	0.025841	0.040655	0.069961
0.707058	0.513388	-0.003606	-0.108651		0.708259	1.70363		0.708259	-1.07302	0.00299	0.040761		0.708585	0.025888	0.040988	0.067775
0.707733	0.515825	-0.003372	-0.10774		0.708935	1.70522		0.708935	-1.07284	0.002936	0.040853		0.709261	0.026247	0.040993	0.067272
0.708407	0.517688	-0.003566	-0.107091		0.709611	1.70719		0.709611	-1.0732	0.003757	0.040848		0.709937	0.026989	0.040887	0.066827
0.709082	0.520754	-0.003561	-0.106693		0.710287	1.7082		0.710287	-1.07383	0.004302	0.040387		0.710614	0.027554	0.040976	0.066827
0.709757	0.523581	-0.00344	-0.107783		0.710963	1.71004		0.710963	-1.07536	0.003825	0.039574		0.71129	0.027273	0.041393	0.066163
0.710432	0.525385	-0.004008	-0.107839		0.711639	1.71239		0.711639	-1.07646	0.003696	0.039306		0.711966	0.027778	0.040727	0.065851
0.711107	0.527603	-0.004115	-0.109113		0.712315	1.71407		0.712315	-1.07586	0.004064	0.039348		0.712642	0.028768	0.040026	0.065565
0.711782	0.53122	-0.004651	-0.108677		0.712991	1.71541		0.712991	-1.07565	0.003288	0.038822		0.713318	0.029472	0.039765	0.065477
0.712456	0.533424	-0.005292	-0.108575		0.713667	1.71762		0.713667	-1.0761	0.002915	0.038648		0.713994	0.02994	0.040047	0.065757
0.713131	0.535741	-0.005495	-0.110353		0.714343	1.72009		0.714343	-1.07581	0.003984	0.040097		0.71467	0.029514	0.040354	0.066229
0.713806	0.537766	-0.005814	-0.111218		0.71502	1.72278		0.71502	-1.07601	0.003264	0.040201		0.715346	0.029675	0.040628	0.066273
0.714481	0.540701	-0.006069	-0.110759		0.715696	1.72601		0.715696	-1.07629	0.001798	0.039647		0.716022	0.030368	0.041174	0.065756
0.715156	0.544561	-0.005609	-0.1118		0.716372	1.72849		0.716372	-1.07613	0.00119	0.039333		0.716698	0.030886	0.0414	0.065695
0.71583	0.548107	-0.005908	-0.112201		0.717048	1.72966		0.717048	-1.07617	0.001048	0.039597		0.717375	0.031212	0.040639	0.06475
0.716505	0.550957	-0.005443	-0.111571		0.717724	1.73208		0.717724	-1.07667	0.001505	0.039541		0.718051	0.031425	0.040009	0.065064
0.71718	0.554082	-0.005997	-0.112011		0.7184	1.7347		0.7184	-1.07718	0.002247	0.038861		0.718727	0.031642	0.040763	0.064543
0.717855	0.557587	-0.006476	-0.112875		0.719076	1.73678		0.719076	-1.07763	0.002181	0.038844		0.719403	0.032117	0.041178	0.064452
0.71853	0.560138	-0.00645	-0.113085		0.719752	1.73906		0.719752	-1.07826	0.002066	0.038607		0.720079	0.032463	0.040528	0.063845
0.719205	0.563257	-0.005895	-0.112946		0.720428	1.74072		0.720428	-1.07871	0.002546	0.039245		0.720755	0.032589	0.04099	0.064165
0.719879	0.565254	-0.005303	-0.113259		0.721104	1.74299		0.721104	-1.07888	0.002295	0.039431		0.721431	0.033288	0.040377	0.06435
0.720554	0.56816	-0.004361	-0.112654		0.72178	1.74566		0.72178	-1.07916	0.002909	0.039798		0.722107	0.033232	0.040213	0.063872
0.721229	0.569363	-0.005648	-0.112221		0.722456	1.74769		0.722456	-1.07907	0.002607	0.039915		0.722783	0.03299	0.040123	0.06385
0.721904	0.571963	-0.005576	-0.112495		0.723132	1.74893		0.723132	-1.08024	0.002879	0.039859		0.723459	0.034009	0.041191	0.063585
0.722579	0.57382	-0.004467	-0.112671		0.723808	1.75134		0.723808	-1.08044	0.003346	0.04009		0.724135	0.034753	0.042174	0.063397
0.723253	0.575614	-0.003153	-0.112146		0.724484	1.75318		0.724484	-1.08106	0.004145	0.040156		0.724811	0.034606	0.042275	0.063359
0.723928	0.577898	-0.003272	-0.111539		0.725161	1.75522		0.725161	-1.08154	0.003892	0.039928		0.725488	0.034521	0.042643	0.063829
0.724603	0.581503	-0.003261	-0.112142		0.725837	1.75642		0.725837	-1.08209	0.004452	0.040171		0.726164	0.03362	0.043402	0.064487
0.725278	0.584558	-0.00316	-0.112048		0.726513	1.75928		0.726513	-1.0829	0.004626	0.040786		0.72684	0.033988	0.04385	0.064571
0.725953	0.586662	-0.002273	-0.11059		0.727189	1.76248		0.727189	-1.08318	0.004118	0.040873		0.727516	0.035005	0.044203	0.065475
0.726628	0.588539	-0.001966	-0.109892		0.727865	1.76487		0.727865	-1.08328	0.004438	0.041473		0.728192	0.035295	0.044627	0.066504
0.727302	0.592176	-0.000137	-0.108875		0.728541	1.76764		0.728541	-1.083	0.004794	0.042242		0.728868	0.035518	0.044638	0.066059
0.727977	0.595914	0.00024	-0.108317		0.729217	1.76997		0.729217	-1.08364	0.004903	0.042224		0.729544	0.035786	0.044892	0.066685
0.728652	0.599452	0.0011	-0.10858		0.729893	1.77381		0.729893	-1.08335	0.004554	0.041511		0.73022	0.035163	0.044761	0.067296
0.729327	0.603462	0.002283	-0.108529		0.730569	1.77711		0.730569	-1.08485	0.003677	0.041294		0.730896	0.033993	0.045507	0.067954
0.730002	0.606179	0.002367	-0.107664		0.731245	1.77926		0.731245	-1.08346	0.003479	0.04121		0.731572	0.033608	0.045025	0.068389
0.730677	0.609278	0.002787	-0.107675		0.731921	1.78099		0.731921	-1.08393	0.003349	0.041194		0.732249	0.034051	0.044806	0.068755
0.731351	0.612319	0.003107	-0.107835		0.732597	1.78257		0.732597	-1.0854	0.003835	0.041602		0.732925	0.03433	0.045808	0.069112
0.732026	0.61527	0.00375	-0.107591		0.733273	1.78432		0.733273	-1.08502	0.003614	0.041569		0.733601	0.034879	0.04608	0.068342
0.732701	0.617755	0.005658	-0.107696		0.733949	1.78672		0.733949	-1.08495	0.003237	0.040672		0.734277	0.03507	0.046217	0.068089
0.733376	0.621193	0.005737	-0.10791		0.734625	1.78939		0.734625	-1.08482	0.002677	0.040222		0.734953	0.035327	0.046335	0.068446
0.734051	0.623899	0.005019	-0.107304		0.735301	1.79242		0.735301	-1.08539	0.002501	0.040538		0.735629	0.036913	0.046711	0.068651
0.734726	0.626868	0.005656	-0.107339		0.735978	1.7957		0.735978	-1.08598	0.003008	0.041283		0.736305	0.036297	0.04727	0.068695
0.7354	0.62962	0.00611	-0.108027		0.736654	1.79787		0.736654	-1.08635	0.003447	0.04172		0.736981	0.037347	0.046928	0.068834
0.736075	0.632985	0.005997	-0.107744		0.73733	1.80162		0.73733	-1.08661	0.002982	0.0414		0.737657	0.038445	0.046367	0.068304
0.73675	0.63618	0.006999	-0.108196		0.738006	1.8042		0.738006	-1.08701	0.00278	0.040757		0.738333	0.03936	0.04708	0.068192
0.737425	0.64051	0.007181	-0.108827		0.738682	1.80628		0.738682	-1.08753	0.002891	0.040174		0.739009	0.03993	0.048061	0.068649
0.7381	0.644175	0.0071	-0.107522		0.739358	1.80775		0.739358	-1.08826	0.002684	0.039864		0.739686	0.040856	0.048362	0.069061
0.738774	0.646855	0.006525	-0.106028		0.740034	1.81016		0.740034	-1.08961	0.003782	0.039598		0.740362	0.041872	0.048797	0.06878
0.739449	0.651073	0.006241	-0.105754		0.74071	1.8116		0.74071	-1.0905	0.004542	0.039274		0.741038	0.041899	0.048876	0.0686
0.740124	0.656293	0.00441	-0.105996		0.741386	1.81401		0.741386	-1.09051	0.004661	0.039881		0.741714	0.041356	0.048535	0.068805
0.740799	0.659395	0.004694	-0.106435		0.742062	1.81656		0.742062	-1.09144	0.004514	0.040435		0.74239	0.041442	0.048222	0.069055
0.741474	0.662979	0.004272	-0.106995		0.742738	1.81914		0.742738	-1.09229	0.004457	0.039471		0.743066	0.041611	0.047902	0.069193
0.742149	0.666919	0.004777	-0.108243		0.743414	1.82075		0.743414	-1.09222	0.004541	0.039146		0.743742	0.041658	0.048448	0.068947
0.742823	0.671608	0.004459	-0.108881		0.74409	1.82212		0.74409	-1.0918	0.004633	0.039297		0.744418	0.041884	0.048206	0.068781
0.743498	0.676433	0.004576	-0.109632		0.744766	1.82453		0.744766	-1.0917	0.004873	0.039196		0.745094	0.041309	0.048011	0.069571
0.744173	0.680098	0.005396	-0.110355		0.745443	1.82635		0.745443	-1.09194	0.004643	0.039215		0.74577	0.040821	0.048385	0.069163
0.744848	0.683504	0.005846	-0.110105		0.746119	1.82902		0.746119	-1.0922	0.002492	0.039205		0.746446	0.04064	0.048767	0.069072
0.745523	0.685824	0.005132	-0.109578		0.746795	1.83183		0.746795	-1.0923	0.002663	0.039244		0.747123	0.040546	0.04883	0.068672
0.746198	0.689317	0.004471	-0.108827		0.747471	1.83355		0.747471	-1.09213	0.002678	0.039379		0.747799	0.040681	0.048617	0.06852
0.746872	0.693178	0.005092	-0.108839		0.748147	1.8359		0.748147	-1.09121	0.003256	0.039614		0.748475	0.040551	0.048404	0.068897
0.747547	0.696638	0.005123	-0.110188		0.748823	1.8392		0.748823	-1.0921	0.00297	0.040197		0.749151	0.04037	0.04922	0.069217
0.748222	0.69985	0.004867	-0.110322		0.749499	1.84111		0.749499	-1.09144	0.003125	0.0409		0.749827	0.039944	0.049225	0.069347
0.748897	0.702428	0.003895	-0.109632		0.750175	1.84437		0.750175	-1.09046	0.00302	0.040611		0.750503	0.040147	0.048433	0.069799
0.749572	0.706319	0.003925	-0.110014		0.750851	1.84711		0.750851	-1.09081	0.002409	0.039979		0.751179	0.040522	0.048776	0.070591
0.750247	0.710216	0.00384	-0.1101		0.751527	1.84803		0.751527	-1.09156	0.002763	0.039891		0.751855	0.039883	0.048944	0.071126
0.750921	0.71608	0.00384	-0.110707		0.752203	1.85016		0.752203	-1.09191	0.003601	0.040616		0.752531	0.039149	0.048466	0.071253
0.751596	0.719154	0.004121	-0.108965		0.752879	1.85024		0.752879	-1.09303	0.004363	0.040955		0.753207	0.039391	0.048206	0.070917
0.752271	0.72268	0.005595	-0.109425		0.753555	1.85298		0.753555	-1.09423	0.004254	0.041097		0.753883	0.039209	0.048728	0.071282
0.752946	0.725141	0.006908	-0.109799		0.754231	1.85567		0.754231	-1.09388	0.003653	0.041377		0.75456	0.039108	0.049183	0.071347
0.753621	0.728453	0.006889	-0.109727		0.754907	1.8579		0.754907	-1.09361	0.002823	0.041297		0.755236	0.037717	0.04844	0.071614
0.754295	0.733217	0.006835	-0.110021		0.755583	1.85822		0.755583	-1.09347	0.002265	0.04069		0.755912	0.03726	0.047718	0.071487
0.75497	0.737207	0.008855	-0.111547		0.75626	1.86118		0.75626	-1.09377	0.002087	0.040489		0.756588	0.037065	0.04822	0.070837
0.755645	0.742718	0.010588	-0.113046		0.756936	1.8632		0.756936	-1.09388	0.001401	0.040393		0.757264	0.036989	0.048409	0.070069
0.75632	0.746067	0.011213	-0.114098		0.757612	1.86476		0.757612	-1.09355	0.001299	0.040219		0.75794	0.036854	0.048087	0.069354
0.756995	0.749066	0.011933	-0.115629		0.758288	1.86604		0.758288	-1.09397	0.001277	0.040065		0.758616	0.036937	0.048164	0.068924
0.75767	0.753646	0.012058	-0.116073		0.758964	1.86833		0.758964	-1.09445	0.001721	0.039653		0.759292	0.03704	0.04844	0.068473
0.758344	0.75699	0.011933	-0.115981		0.75964	1.86949		0.75964	-1.09493	0.001999	0.039065		0.759968	0.036399	0.047973	0.068197
0.759019	0.760672	0.011744	-0.1159		0.760316	1.87094		0.760316	-1.09576	0.002367	0.038482		0.760644	0.035982	0.046978	0.068202
0.759694	0.764592	0.011936	-0.115594		0.760992	1.87203		0.760992	-1.09612	0.001922	0.038559		0.76132	0.035669	0.046803	0.06796
0.760369	0.767913	0.012143	-0.115305		0.761668	1.87345		0.761668	-1.09603	0.001116	0.039098		0.761997	0.035442	0.047611	0.067423
0.761044	0.771616	0.011602	-0.115295		0.762344	1.87503		0.762344	-1.09581	0.000409	0.037672		0.762673	0.035523	0.048326	0.066463
0.761719	0.775434	0.011602	-0.116236		0.76302	1.87586		0.76302	-1.09635	0.000302	0.037287		0.763349	0.034769	0.047926	0.066965
0.762393	0.779537	0.011577	-0.116574		0.763696	1.8764		0.763696	-1.09691	0.000515	0.037155		0.764025	0.033834	0.047505	0.067172
0.763068	0.784315	0.012176	-0.116622		0.764372	1.87754		0.764372	-1.09724	0.000301	0.036331		0.764701	0.033003	0.046835	0.066869
0.763743	0.788336	0.012439	-0.116807		0.765048	1.8791		0.765048	-1.09792	-0.00035	0.035822		0.765377	0.032089	0.047117	0.066869
0.764418	0.792496	0.012458	-0.115617		0.765724	1.88016		0.765724	-1.09837	-0.00091	0.036474		0.766053	0.031199	0.046259	0.067267
0.765093	0.795309	0.013107	-0.115147		0.766401	1.88251		0.766401	-1.0984	-0.00121	0.036352		0.766729	0.031019	0.046339	0.067372
0.765768	0.798508	0.013205	-0.114978		0.767077	1.88392		0.767077	-1.09817	-0.0013	0.035913		0.767405	0.031698	0.045371	0.068132
0.766442	0.802178	0.013549	-0.115483		0.767753	1.88536		0.767753	-1.09925	-0.00151	0.035822		0.768081	0.03256	0.044823	0.068114
0.767117	0.805318	0.01382	-0.114556		0.768429	1.8883		0.768429	-1.10014	-0.00183	0.03584		0.768758	0.032356	0.04463	0.068091
0.767792	0.808027	0.013797	-0.113944		0.769105	1.89096		0.769105	-1.10046	-0.00211	0.035607		0.769434	0.031618	0.044519	0.068834
0.768467	0.811132	0.013424	-0.114109		0.769781	1.89309		0.769781	-1.10047	-0.00295	0.035421		0.77011	0.03179	0.044607	0.069725
0.769142	0.814692	0.013202	-0.112475		0.770457	1.89466		0.770457	-1.10009	-0.00271	0.036287		0.770786	0.031805	0.044415	0.069964
0.769816	0.818412	0.013175	-0.113098		0.771133	1.89579		0.771133	-1.09992	-0.00256	0.036896		0.771462	0.031305	0.04387	0.069608
0.770491	0.820758	0.013676	-0.113453		0.771809	1.89777		0.771809	-1.09949	-0.00271	0.036632		0.772138	0.030294	0.043221	0.069007
0.771166	0.822574	0.013218	-0.113509		0.772485	1.90037		0.772485	-1.09989	-0.00285	0.035882		0.772814	0.029625	0.042423	0.06834
0.771841	0.825064	0.012413	-0.112576		0.773161	1.90208		0.773161	-1.10009	-0.00259	0.036358		0.77349	0.02956	0.04204	0.067924
0.772516	0.826981	0.012827	-0.112678		0.773837	1.90407		0.773837	-1.10062	-0.00239	0.036615		0.774166	0.02874	0.042551	0.067948
0.773191	0.830857	0.014108	-0.112498		0.774513	1.90585		0.774513	-1.10076	-0.0021	0.03607		0.774842	0.027346	0.041789	0.067759
0.773865	0.834928	0.014761	-0.111219		0.775189	1.90703		0.775189	-1.10066	-0.00219	0.035713		0.775518	0.026035	0.041176	0.066944
0.77454	0.839133	0.014662	-0.111691		0.775865	1.90963		0.775865	-1.10108	-0.00294	0.035977		0.776195	0.025683	0.042227	0.06634
0.775215	0.84343	0.015808	-0.110942		0.776542	1.91319		0.776542	-1.10075	-0.00319	0.035696		0.776871	0.025032	0.041243	0.06724
0.77589	0.847658	0.016927	-0.110239		0.777218	1.91627		0.777218	-1.10069	-0.00269	0.035289		0.777547	0.024702	0.041861	0.067859
0.776565	0.851941	0.015866	-0.110119		0.777894	1.91797		0.777894	-1.10177	-0.00245	0.035356		0.778223	0.025027	0.041604	0.067535
0.77724	0.855206	0.016542	-0.110254		0.77857	1.9202		0.77857	-1.10152	-0.0024	0.034144		0.778899	0.024538	0.04218	0.067127
0.777914	0.858494	0.017105	-0.109976		0.779246	1.92313		0.779246	-1.10072	-0.0037	0.033955		0.779575	0.023477	0.042488	0.067484
0.778589	0.862268	0.017519	-0.108784		0.779922	1.92517		0.779922	-1.1009	-0.00359	0.03388		0.780251	0.022882	0.041849	0.067648
0.779264	0.865288	0.018033	-0.109052		0.780598	1.92852		0.780598	-1.10129	-0.00429	0.033722		0.780927	0.023395	0.041271	0.067477
0.779939	0.86771	0.01637	-0.109416		0.781274	1.93038		0.781274	-1.10151	-0.00408	0.033823		0.781603	0.023174	0.041409	0.067592
0.780614	0.870393	0.015757	-0.109548		0.78195	1.93319		0.78195	-1.10229	-0.00321	0.034256		0.782279	0.023571	0.0418	0.067881
0.781289	0.87364	0.016902	-0.109835		0.782626	1.93546		0.782626	-1.1025	-0.00351	0.034546		0.782955	0.023757	0.042029	0.06794
0.781963	0.878803	0.016917	-0.110068		0.783302	1.93747		0.783302	-1.10284	-0.00364	0.034479		0.783632	0.023952	0.041806	0.067504
0.782638	0.88389	0.016486	-0.110087		0.783978	1.94108		0.783978	-1.10356	-0.00359	0.034965		0.784308	0.024151	0.041814	0.066913
0.783313	0.887528	0.016193	-0.110384		0.784654	1.94175		0.784654	-1.10395	-0.00287	0.035266		0.784984	0.024125	0.042168	0.06723
0.783988	0.891285	0.01578	-0.110833		0.78533	1.94334		0.78533	-1.10433	-0.00204	0.035134		0.78566	0.024005	0.042965	0.066815
0.784663	0.895853	0.016171	-0.111566		0.786006	1.94532		0.786006	-1.10503	-0.00182	0.034547		0.786336	0.02414	0.042594	0.067049
0.785337	0.902021	0.016099	-0.112076		0.786683	1.94729		0.786683	-1.10555	-0.00153	0.034229		0.787012	0.024607	0.044031	0.06631
0.786012	0.90803	0.016682	-0.112085		0.787359	1.94909		0.787359	-1.10582	-0.00131	0.033052		0.787688	0.024099	0.0437	0.065769
0.786687	0.913024	0.016559	-0.11117		0.788035	1.95264		0.788035	-1.10588	-0.00151	0.031848		0.788364	0.024018	0.043549	0.065095
0.787362	0.918861	0.016514	-0.110217		0.788711	1.95533		0.788711	-1.10546	-0.0017	0.030767		0.78904	0.024476	0.0432	0.06453
0.788037	0.924231	0.016027	-0.110619		0.789387	1.95667		0.789387	-1.10509	-0.00205	0.029729		0.789716	0.023774	0.042275	0.064556
0.788712	0.929655	0.015454	-0.110971		0.790063	1.95985		0.790063	-1.10563	-0.00155	0.029174		0.790392	0.023716	0.041935	0.064426
0.789386	0.935434	0.015152	-0.110409		0.790739	1.963		0.790739	-1.10639	-0.00131	0.029369		0.791069	0.023245	0.041982	0.063577
0.790061	0.940454	0.014326	-0.110896		0.791415	1.96657		0.791415	-1.10772	-0.00177	0.029659		0.791745	0.023628	0.042189	0.063252
0.790736	0.944514	0.013856	-0.111301		0.792091	1.97016		0.792091	-1.10767	-0.00177	0.030215		0.792421	0.023989	0.042409	0.063685
0.791411	0.949026	0.014953	-0.111748		0.792767	1.97127		0.792767	-1.10795	-0.00224	0.030001		0.793097	0.02384	0.042247	0.065211
0.792086	0.953254	0.013968	-0.112546		0.793443	1.97376		0.793443	-1.10814	-0.00221	0.029053		0.793773	0.023259	0.041874	0.064609
0.79276	0.956927	0.012793	-0.113579		0.794119	1.97503		0.794119	-1.10827	-0.00259	0.029025		0.794449	0.022894	0.041549	0.064194
0.793435	0.962054	0.014788	-0.1146		0.794795	1.9769		0.794795	-1.10812	-0.00258	0.029201		0.795125	0.023229	0.040869	0.064387
0.79411	0.967725	0.016673	-0.113796		0.795471	1.97807		0.795471	-1.1078	-0.00264	0.029199		0.795801	0.022966	0.040248	0.065045
0.794785	0.973364	0.015834	-0.114597		0.796147	1.97953		0.796147	-1.10754	-0.00285	0.029393		0.796477	0.022456	0.040035	0.065585
0.79546	0.978372	0.015855	-0.115558		0.796824	1.98321		0.796824	-1.10742	-0.00331	0.029849		0.797153	0.022128	0.039778	0.065865
0.796135	0.984463	0.016172	-0.116474		0.7975	1.98478		0.7975	-1.10654	-0.00326	0.029506		0.797829	0.022059	0.039272	0.06596
0.796809	0.990342	0.017295	-0.116302		0.798176	1.98668		0.798176	-1.10735	-0.00201	0.028584		0.798506	0.022186	0.038298	0.066013
0.797484	0.997301	0.018552	-0.116072		0.798852	1.98857		0.798852	-1.10788	-0.00059	0.028928		0.799182	0.022583	0.037534	0.067176
0.798159	1.00368	0.018293	-0.115456		0.799528	1.98994		0.799528	-1.10786	-0.00082	0.028975		0.799858	0.023108	0.037254	0.066651
0.798834	1.00857	0.018621	-0.115681		0.800204	1.99197		0.800204	-1.1076	-0.00169	0.028738		0.800534	0.023081	0.037049	0.067135
0.799509	1.01342	0.018687	-0.115756		0.80088	1.99352		0.80088	-1.10773	-0.00205	0.028719		0.80121	0.023739	0.036845	0.066364
0.800184	1.01848	0.018882	-0.115215		0.801556	1.99672		0.801556	-1.1078	-0.00216	0.028712		0.801886	0.024265	0.037073	0.066463
0.800858	1.02442	0.019499	-0.115379		0.802232	1.99893		0.802232	-1.1078	-0.00118	0.028173		0.802562	0.024587	0.037613	0.066567
0.801533	1.02916	0.019134	-0.11578		0.802908	2.00091		0.802908	-1.10824	-0.00145	0.027975		0.803238	0.024505	0.037566	0.066653
0.802208	1.03296	0.019217	-0.11783		0.803584	2.0033		0.803584	-1.10839	-0.00101	0.02836		0.803914	0.024526	0.037938	0.065432
0.802883	1.03634	0.019294	-0.117983		0.80426	2.00524		0.80426	-1.10789	-0.00019	0.028496		0.80459	0.024288	0.03904	0.065153
0.803558	1.04155	0.01913	-0.117797		0.804936	2.00657		0.804936	-1.10696	0.000679	0.028652		0.805266	0.024068	0.03886	0.064827
0.804233	1.04475	0.018899	-0.117707		0.805612	2.00788		0.805612	-1.10668	0.000112	0.028746		0.805943	0.023778	0.037883	0.063849
0.804907	1.05	0.01924	-0.117663		0.806288	2.01099		0.806288	-1.10718	0.000199	0.028701		0.806619	0.022865	0.037326	0.063288
0.805582	1.05448	0.019448	-0.118009		0.806965	2.01292		0.806965	-1.10793	9.2e-05	0.027973		0.807295	0.0226	0.037501	0.063096
0.806257	1.05872	0.019618	-0.11912		0.807641	2.0143		0.807641	-1.10915	-0.00073	0.027358		0.807971	0.022776	0.037799	0.063147
0.806932	1.06358	0.019317	-0.119766		0.808317	2.01667		0.808317	-1.11042	-0.00104	0.02703		0.808647	0.022889	0.037935	0.063644
0.807607	1.06805	0.019171	-0.119564		0.808993	2.01832		0.808993	-1.11079	-0.00093	0.02627		0.809323	0.02357	0.038457	0.064319
0.808281	1.07351	0.018693	-0.119226		0.809669	2.02055		0.809669	-1.11081	-0.00129	0.024465		0.809999	0.023341	0.038814	0.06476
0.808956	1.07903	0.01949	-0.119499		0.810345	2.02135		0.810345	-1.11168	-0.00192	0.02395		0.810675	0.024045	0.038702	0.064568
0.809631	1.08415	0.020348	-0.119242		0.811021	2.02489		0.811021	-1.11104	-0.00243	0.024282		0.811351	0.024625	0.038965	0.064687
0.810306	1.08843	0.018995	-0.1195		0.811697	2.02734		0.811697	-1.11187	-0.00268	0.024361		0.812027	0.02482	0.038758	0.065655
0.810981	1.09417	0.017263	-0.12005		0.812373	2.02927		0.812373	-1.11198	-0.00214	0.024931		0.812703	0.024816	0.037987	0.065139
0.811656	1.09807	0.017378	-0.120179		0.813049	2.03208		0.813049	-1.11215	-0.00274	0.0256		0.81338	0.024659	0.038526	0.063671
0.81233	1.10392	0.017249	-0.120281		0.813725	2.03377		0.813725	-1.11249	-0.00304	0.025292		0.814056	0.024287	0.037902	0.063601
0.813005	1.10945	0.017283	-0.119297		0.814401	2.03653		0.814401	-1.11198	-0.003	0.024616		0.814732	0.024603	0.037553	0.064092
0.81368	1.11453	0.017706	-0.120047		0.815077	2.03878		0.815077	-1.11222	-0.00318	0.024656		0.815408	0.025208	0.036964	0.064007
0.814355	1.11862	0.018448	-0.120542		0.815753	2.04078		0.815753	-1.11251	-0.00184	0.025136		0.816084	0.025097	0.036303	0.06387
0.81503	1.1232	0.019048	-0.122183		0.816429	2.04294		0.816429	-1.11263	-0.0017	0.025419		0.81676	0.025491	0.036234	0.063717
0.815705	1.1281	0.01949	-0.121021		0.817106	2.04429		0.817106	-1.11317	-0.00133	0.025509		0.817436	0.025015	0.036482	0.06379
0.816379	1.13358	0.019565	-0.121576		0.817782	2.04594		0.817782	-1.11348	-0.00097	0.025307		0.818112	0.02509	0.036584	0.064201
0.817054	1.1378	0.020219	-0.123451		0.818458	2.04753		0.818458	-1.11376	-0.00087	0.024646		0.818788	0.025461	0.036153	0.06391
0.817729	1.14302	0.021489	-0.122597		0.819134	2.04799		0.819134	-1.11373	-0.0005	0.024458		0.819464	0.02552	0.035555	0.06325
0.818404	1.14918	0.021344	-0.122908		0.81981	2.04897		0.81981	-1.1134	-0.00017	0.024208		0.820141	0.025376	0.035685	0.063723
0.819079	1.15618	0.02056	-0.122558		0.820486	2.05085		0.820486	-1.11346	-0.00053	0.024251		0.820817	0.024796	0.036047	0.064948
0.819754	1.1636	0.021	-0.122384		0.821162	2.05309		0.821162	-1.11412	-0.00086	0.024781		0.821493	0.02476	0.036607	0.065532
0.820428	1.16924	0.022025	-0.123311		0.821838	2.05588		0.821838	-1.11468	-0.00234	0.024247		0.822169	0.025902	0.036471	0.066216
0.821103	1.17453	0.022664	-0.123263		0.822514	2.05911		0.822514	-1.1149	-0.00169	0.024279		0.822845	0.026217	0.036214	0.066606
0.821778	1.17983	0.023403	-0.122955		0.82319	2.06083		0.82319	-1.11547	-0.00156	0.02479		0.823521	0.026063	0.034857	0.067234
0.822453	1.18599	0.023735	-0.12223		0.823866	2.06231		0.823866	-1.11548	-0.00188	0.02558		0.824197	0.026261	0.035729	0.067526
0.823128	1.19217	0.023977	-0.121685		0.824542	2.0639		0.824542	-1.11583	-0.00191	0.026798		0.824873	0.026392	0.035836	0.068114
0.823802	1.19866	0.024507	-0.12151		0.825218	2.06492		0.825218	-1.11624	-0.00179	0.028005		0.825549	0.026824	0.037085	0.068243
0.824477	1.20463	0.025479	-0.122602		0.825894	2.06622		0.825894	-1.11694	-0.00219	0.028568		0.826225	0.027849	0.038222	0.068923
0.825152	1.20946	0.025173	-0.123295		0.82657	2.06824		0.82657	-1.11738	-0.00361	0.028666		0.826901	0.028345	0.037737	0.069757
0.825827	1.21553	0.024252	-0.12326		0.827246	2.06966		0.827246	-1.11793	-0.00407	0.028535		0.827578	0.028935	0.037442	0.07047
0.826502	1.22268	0.02343	-0.122306		0.827923	2.07123		0.827923	-1.11783	-0.00395	0.028526		0.828254	0.028862	0.037445	0.070711
0.827177	1.22894	0.024557	-0.120919		0.828599	2.07354		0.828599	-1.118	-0.0039	0.028415		0.82893	0.029029	0.037061	0.070393
0.827851	1.23424	0.025828	-0.120095		0.829275	2.07489		0.829275	-1.11781	-0.00394	0.028663		0.829606	0.029487	0.036473	0.070613
0.828526	1.23956	0.026155	-0.118931		0.829951	2.07632		0.829951	-1.11746	-0.0039	0.028919		0.830282	0.030157	0.036639	0.07152
0.829201	1.24441	0.026571	-0.118197		0.830627	2.07828		0.830627	-1.11779	-0.00336	0.028898		0.830958	0.030558	0.037677	0.07202
0.829876	1.25004	0.027179	-0.118271		0.831303	2.07982		0.831303	-1.11856	-0.00349	0.029221		0.831634	0.030076	0.038451	0.072325
0.830551	1.25621	0.025621	-0.118276		0.831979	2.08125		0.831979	-1.11899	-0.00331	0.028968		0.83231	0.029834	0.03943	0.07278
0.831226	1.26206	0.025007	-0.118099		0.832655	2.08297		0.832655	-1.11861	-0.00363	0.028523		0.832986	0.03036	0.04005	0.073069
0.8319	1.2683	0.023557	-0.11773		0.833331	2.08496		0.833331	-1.11972	-0.00333	0.028089		0.833662	0.030239	0.04109	0.072894
0.832575	1.27545	0.023387	-0.119252		0.834007	2.08699		0.834007	-1.12168	-0.00359	0.028142		0.834338	0.030001	0.04185	0.074497
0.83325	1.28169	0.024999	-0.119687		0.834683	2.08887		0.834683	-1.12175	-0.00488	0.028571		0.835015	0.030255	0.041812	0.073435
0.833925	1.28795	0.025084	-0.119179		0.835359	2.09067		0.835359	-1.12192	-0.0051	0.028584		0.835691	0.030462	0.04291	0.073492
0.8346	1.29415	0.025513	-0.11931		0.836035	2.09289		0.836035	-1.1217	-0.00518	0.029341		0.836367	0.03026	0.043046	0.072925
0.835275	1.30035	0.025219	-0.118122		0.836711	2.09538		0.836711	-1.12265	-0.00521	0.029108		0.837043	0.031323	0.04216	0.073826
0.835949	1.30606	0.024649	-0.116143		0.837388	2.09692		0.837388	-1.12232	-0.0057	0.028838		0.837719	0.031771	0.041782	0.074094
0.836624	1.31079	0.024188	-0.115741		0.838064	2.09815		0.838064	-1.12244	-0.00648	0.029037		0.838395	0.031991	0.042271	0.073583
0.837299	1.31711	0.024537	-0.116482		0.83874	2.09979		0.83874	-1.12235	-0.00715	0.029904		0.839071	0.031763	0.042307	0.073681
0.837974	1.32412	0.02399	-0.117279		0.839416	2.10139		0.839416	-1.12241	-0.00748	0.030332		0.839747	0.031785	0.041811	0.07456
0.838649	1.33062	0.023169	-0.117633		0.840092	2.10343		0.840092	-1.12316	-0.00731	0.03018		0.840423	0.031751	0.041267	0.074877
0.839323	1.3364	0.023307	-0.118059		0.840768	2.10425		0.840768	-1.12417	-0.00735	0.029916		0.841099	0.031768	0.040573	0.075128
0.839998	1.34238	0.024146	-0.117938		0.841444	2.10726		0.841444	-1.12485	-0.00738	0.029053		0.841775	0.032126	0.040625	0.075777
0.840673	1.34783	0.024606	-0.11682		0.84212	2.1097		0.84212	-1.12506	-0.00693	0.028912		0.842452	0.032484	0.041327	0.075734
0.841348	1.35361	0.023684	-0.115349		0.842796	2.11174		0.842796	-1.12514	-0.00634	0.030032		0.843128	0.032964	0.041578	0.075955
0.842023	1.35965	0.024665	-0.11385		0.843472	2.11253		0.843472	-1.12529	-0.00583	0.03021		0.843804	0.033436	0.041682	0.076659
0.842698	1.36517	0.024888	-0.113934		0.844148	2.11493		0.844148	-1.12516	-0.00526	0.030054		0.84448	0.033903	0.042025	0.07641
0.843372	1.37122	0.024838	-0.114514		0.844824	2.11549		0.844824	-1.1251	-0.00494	0.029831		0.845156	0.033336	0.041162	0.075799
0.844047	1.37689	0.024453	-0.114887		0.8455	2.11907		0.8455	-1.12571	-0.00533	0.030973		0.845832	0.03317	0.041349	0.075825
0.844722	1.38365	0.024122	-0.11629		0.846176	2.12251		0.846176	-1.12528	-0.00587	0.03145		0.846508	0.033142	0.041686	0.076033
0.845397	1.39138	0.02335	-0.117446		0.846852	2.12319		0.846852	-1.12589	-0.00493	0.032341		0.847184	0.0324	0.041362	0.07596
0.846072	1.39732	0.022897	-0.118298		0.847528	2.12441		0.847528	-1.12612	-0.00454	0.032772		0.84786	0.032087	0.041247	0.075478
0.846747	1.40349	0.022471	-0.118393		0.848205	2.12594		0.848205	-1.1253	-0.0045	0.032244		0.848536	0.032074	0.040744	0.074834
0.847421	1.41017	0.024604	-0.117607		0.848881	2.12816		0.848881	-1.12518	-0.00446	0.031426		0.849212	0.032168	0.040388	0.075452
0.848096	1.41639	0.024142	-0.117622		0.849557	2.13053		0.849557	-1.12547	-0.00441	0.030705		0.849889	0.032603	0.040861	0.076962
0.848771	1.42252	0.023758	-0.118092		0.850233	2.13322		0.850233	-1.12584	-0.0049	0.03131		0.850565	0.032801	0.041878	0.077033
0.849446	1.42887	0.023318	-0.11579		0.850909	2.13553		0.850909	-1.12627	-0.00516	0.031746		0.851241	0.032777	0.042411	0.077021
0.850121	1.43584	0.02226	-0.114747		0.851585	2.13648		0.851585	-1.12674	-0.00525	0.031581		0.851917	0.033456	0.0425	0.077159
0.850796	1.44209	0.022368	-0.11488		0.852261	2.13914		0.852261	-1.12828	-0.00544	0.031846		0.852593	0.034288	0.043348	0.077395
0.85147	1.44802	0.021098	-0.114221		0.852937	2.1422		0.852937	-1.12867	-0.00522	0.032259		0.853269	0.034118	0.043532	0.077154
0.852145	1.45338	0.021582	-0.114896		0.853613	2.14424		0.853613	-1.12864	-0.00488	0.031842		0.853945	0.033833	0.043145	0.077064
0.85282	1.46094	0.022407	-0.115984		0.854289	2.14662		0.854289	-1.12868	-0.00498	0.03144		0.854621	0.033245	0.042604	0.07737
0.853495	1.4679	0.022122	-0.115626		0.854965	2.14762		0.854965	-1.12831	-0.00478	0.031502		0.855297	0.032649	0.04278	0.077186
0.85417	1.47419	0.021992	-0.114223		0.855641	2.14995		0.855641	-1.12842	-0.00497	0.031536		0.855973	0.031711	0.042878	0.077962
0.854844	1.48102	0.0212	-0.11381		0.856317	2.15187		0.856317	-1.12917	-0.00492	0.031332		0.85665	0.032675	0.042936	0.078668
0.855519	1.48716	0.02174	-0.112817		0.856993	2.1536		0.856993	-1.12977	-0.00408	0.031871		0.857326	0.033358	0.042835	0.076623
0.856194	1.49288	0.021421	-0.112277		0.857669	2.15776		0.857669	-1.12977	-0.00362	0.030695		0.858002	0.03312	0.042138	0.075691
0.856869	1.49967	0.021331	-0.112822		0.858346	2.1593		0.858346	-1.12907	-0.00339	0.031026		0.858678	0.032712	0.041795	0.076256
0.857544	1.50678	0.021212	-0.112669		0.859022	2.16114		0.859022	-1.12965	-0.0041	0.031248		0.859354	0.03255	0.042036	0.075316
0.858219	1.51331	0.021619	-0.112897		0.859698	2.1633		0.859698	-1.13045	-0.00413	0.031861		0.86003	0.032423	0.042343	0.074794
0.858893	1.51959	0.022673	-0.113735		0.860374	2.16662		0.860374	-1.13047	-0.00346	0.031525		0.860706	0.032466	0.041402	0.074917
0.859568	1.52663	0.023042	-0.114426		0.86105	2.16877		0.86105	-1.13148	-0.00409	0.031313		0.861382	0.032114	0.041232	0.07526
0.860243	1.5328	0.022466	-0.114582		0.861726	2.17146		0.861726	-1.13141	-0.00374	0.031125		0.862058	0.031159	0.040929	0.075995
0.860918	1.54091	0.022243	-0.114415		0.862402	2.17263		0.862402	-1.1312	-0.00366	0.030279		0.862734	0.03032	0.040507	0.076115
0.861593	1.54805	0.022197	-0.113058		0.863078	2.17461		0.863078	-1.13105	-0.0026	0.029618		0.86341	0.029969	0.040662	0.075937
0.862267	1.55563	0.022688	-0.111388		0.863754	2.17764		0.863754	-1.13158	-0.00227	0.029176		0.864087	0.030194	0.041247	0.075689
0.862942	1.5637	0.022465	-0.110372		0.86443	2.18066		0.86443	-1.13207	-0.00273	0.028624		0.864763	0.029524	0.041415	0.075524
0.863617	1.57051	0.021363	-0.110289		0.865106	2.18283		0.865106	-1.1321	-0.00337	0.028983		0.865439	0.029192	0.041593	0.07558
0.864292	1.57775	0.019403	-0.110885		0.865782	2.18452		0.865782	-1.13271	-0.00316	0.029817		0.866115	0.029275	0.041613	0.075129
0.864967	1.58544	0.019888	-0.111151		0.866458	2.18541		0.866458	-1.13342	-0.00287	0.029911		0.866791	0.02858	0.042667	0.074916
0.865642	1.59231	0.021979	-0.110387		0.867134	2.18724		0.867134	-1.13315	-0.00341	0.029697		0.867467	0.027726	0.041344	0.074821
0.866316	1.5998	0.021859	-0.110931		0.86781	2.1887		0.86781	-1.13281	-0.00383	0.029765		0.868143	0.027363	0.041579	0.074219
0.866991	1.60723	0.019923	-0.111412		0.868487	2.19088		0.868487	-1.13348	-0.00389	0.030023		0.868819	0.027238	0.041952	0.073819
0.867666	1.61409	0.019873	-0.111894		0.869163	2.192		0.869163	-1.13455	-0.0033	0.030299		0.869495	0.027245	0.041902	0.073529
0.868341	1.6217	0.020721	-0.112931		0.869839	2.19363		0.869839	-1.1343	-0.00306	0.030204		0.870171	0.026545	0.041867	0.074302
0.869016	1.62897	0.020929	-0.111478		0.870515	2.19629		0.870515	-1.13355	-0.00243	0.030153		0.870847	0.026771	0.041712	0.073103
0.869691	1.63626	0.020836	-0.111252		0.871191	2.19945		0.871191	-1.13382	-0.00211	0.02942		0.871524	0.026202	0.041642	0.073256
0.870365	1.64308	0.02093	-0.1117		0.871867	2.20167		0.871867	-1.13432	-0.00151	0.029161		0.8722	0.026104	0.041243	0.073254
0.87104	1.65034	0.021326	-0.112083		0.872543	2.20268		0.872543	-1.1352	-0.00122	0.029224		0.872876	0.026285	0.041036	0.073229
0.871715	1.65711	0.021961	-0.113889		0.873219	2.205		0.873219	-1.13552	-0.00136	0.029102		0.873552	0.026048	0.041824	0.072762
0.87239	1.6654	0.021993	-0.115053		0.873895	2.20671		0.873895	-1.13662	-0.00135	0.028953		0.874228	0.025656	0.042352	0.072215
0.873065	1.67292	0.021739	-0.114888		0.874571	2.2071		0.874571	-1.13688	-0.00103	0.028531		0.874904	0.025596	0.041514	0.072361
0.87374	1.68024	0.021381	-0.115394		0.875247	2.20861		0.875247	-1.13746	-0.00056	0.027517		0.87558	0.02564	0.04083	0.072402
0.874414	1.6879	0.021733	-0.117503		0.875923	2.21157		0.875923	-1.13846	-0.00038	0.026667		0.876256	0.026025	0.041509	0.071726
0.875089	1.6959	0.022306	-0.118071		0.876599	2.21397		0.876599	-1.13956	-0.00082	0.026323		0.876932	0.026089	0.041849	0.071529
0.875764	1.70376	0.022407	-0.117117		0.877275	2.21536		0.877275	-1.13988	-0.00141	0.025638		0.877608	0.026247	0.041473	0.071535
0.876439	1.712	0.023616	-0.115163		0.877951	2.21685		0.877951	-1.13987	-0.00189	0.026044		0.878284	0.026881	0.042116	0.070408
0.877114	1.72057	0.024193	-0.116704		0.878628	2.21904		0.878628	-1.14024	-0.00252	0.025516		0.878961	0.027001	0.042087	0.070973
0.877788	1.72809	0.023519	-0.117406		0.879304	2.22119		0.879304	-1.14099	-0.00325	0.024536		0.879637	0.026643	0.041588	0.07068
0.878463	1.73485	0.023792	-0.117744		0.87998	2.2229		0.87998	-1.14155	-0.00443	0.023952		0.880313	0.026578	0.040875	0.070216
0.879138	1.73998	0.023913	-0.119135		0.880656	2.22486		0.880656	-1.14161	-0.00425	0.024304		0.880989	0.026103	0.040417	0.071216
0.879813	1.74716	0.02426	-0.120301		0.881332	2.22736		0.881332	-1.142	-0.00511	0.025009		0.881665	0.026288	0.041259	0.071314
0.880488	1.75418	0.025462	-0.12057		0.882008	2.22985		0.882008	-1.14242	-0.00468	0.025182		0.882341	0.027063	0.040619	0.071062
0.881163	1.76139	0.026036	-0.121178		0.882684	2.2318		0.882684	-1.14335	-0.00523	0.025936		0.883017	0.027477	0.039986	0.070533
0.881837	1.76849	0.025168	-0.120894		0.88336	2.23386		0.88336	-1.14387	-0.00571	0.024363		0.883693	0.027864	0.040308	0.069949
0.882512	1.77518	0.024275	-0.120893		0.884036	2.23592		0.884036	-1.14316	-0.00557	0.02439		0.884369	0.02846	0.040727	0.070501
0.883187	1.78198	0.026745	-0.12141		0.884712	2.23778		0.884712	-1.14332	-0.00555	0.024609		0.885045	0.028593	0.041023	0.070849
0.883862	1.78972	0.027177	-0.122256		0.885388	2.24086		0.885388	-1.14363	-0.00556	0.025175		0.885721	0.028338	0.041621	0.070232
0.884537	1.7981	0.026972	-0.121692		0.886064	2.24372		0.886064	-1.1444	-0.00522	0.025077		0.886398	0.028073	0.041761	0.070231
0.885212	1.80599	0.027128	-0.122088		0.88674	2.24516		0.88674	-1.14509	-0.00461	0.024104		0.887074	0.027891	0.041762	0.070961
0.885886	1.81396	0.028587	-0.124221		0.887416	2.24545		0.887416	-1.14565	-0.00412	0.02394		0.88775	0.028387	0.041488	0.071165
0.886561	1.82148	0.028269	-0.123562		0.888092	2.24724		0.888092	-1.1455	-0.00451	0.024738		0.888426	0.027626	0.041564	0.071297
0.887236	1.83091	0.028525	-0.122776		0.888768	2.24849		0.888768	-1.14568	-0.00473	0.024446		0.889102	0.026796	0.042367	0.071519
0.887911	1.83996	0.028555	-0.122567		0.889445	2.24996		0.889445	-1.14669	-0.00465	0.023604		0.889778	0.02656	0.042048	0.07254
0.888586	1.84926	0.028162	-0.119955		0.890121	2.25258		0.890121	-1.1475	-0.00461	0.023854		0.890454	0.026377	0.041727	0.071766
0.889261	1.85745	0.027872	-0.118971		0.890797	2.25561		0.890797	-1.14809	-0.00528	0.0249		0.89113	0.026536	0.041513	0.072418
0.889935	1.86524	0.027139	-0.119365		0.891473	2.25671		0.891473	-1.14851	-0.00555	0.024851		0.891806	0.026667	0.04144	0.072123
0.89061	1.87288	0.026342	-0.119629		0.892149	2.25778		0.892149	-1.14878	-0.00541	0.025892		0.892482	0.027522	0.041406	0.071307
0.891285	1.88087	0.02605	-0.119107		0.892825	2.25844		0.892825	-1.14857	-0.00551	0.025645		0.893158	0.027621	0.041126	0.072054
0.89196	1.88892	0.023859	-0.119088		0.893501	2.25989		0.893501	-1.14841	-0.00561	0.024928		0.893835	0.026848	0.040665	0.071889
0.892635	1.8969	0.02511	-0.118834		0.894177	2.26156		0.894177	-1.14957	-0.00537	0.025726		0.894511	0.026364	0.040573	0.07131
0.893309	1.90445	0.024349	-0.118432		0.894853	2.26315		0.894853	-1.15055	-0.00499	0.026723		0.895187	0.026418	0.040645	0.071594
0.893984	1.91179	0.023305	-0.11835		0.895529	2.26507		0.895529	-1.14945	-0.00477	0.027226		0.895863	0.026646	0.040207	0.072202
0.894659	1.91963	0.024053	-0.118796		0.896205	2.26689		0.896205	-1.15	-0.00456	0.027498		0.896539	0.026871	0.03989	0.07219
0.895334	1.92827	0.023906	-0.119061		0.896881	2.2674		0.896881	-1.1497	-0.00467	0.028385		0.897215	0.026465	0.040275	0.071481
0.896009	1.93781	0.024965	-0.118367		0.897557	2.26724		0.897557	-1.1503	-0.00393	0.029425		0.897891	0.026239	0.040413	0.072255
0.896684	1.94697	0.023336	-0.118217		0.898233	2.26808		0.898233	-1.1507	-0.00422	0.029834		0.898567	0.026971	0.039563	0.071957
0.897358	1.95537	0.022562	-0.118062		0.89891	2.26944		0.89891	-1.15103	-0.00422	0.030371		0.899243	0.026819	0.039532	0.071711
0.898033	1.96313	0.022321	-0.117478		0.899586	2.27172		0.899586	-1.15053	-0.00377	0.031012		0.899919	0.026865	0.03909	0.07199
0.898708	1.97223	0.022176	-0.118495		0.900262	2.27266		0.900262	-1.15016	-0.00319	0.03076		0.900595	0.026464	0.039537	0.072376
0.899383	1.9807	0.021483	-0.119567		0.900938	2.27477		0.900938	-1.15032	-0.00263	0.030573		0.901272	0.026952	0.039946	0.071727
0.900058	1.98792	0.02154	-0.119239		0.901614	2.27707		0.901614	-1.15029	-0.00217	0.030035		0.901948	0.027229	0.039915	0.071131
0.900733	1.996	0.020596	-0.118929		0.90229	2.27754		0.90229	-1.15057	-0.00217	0.029162		0.902624	0.027165	0.039635	0.071132
0.901407	2.00433	0.020927	-0.118683		0.902966	2.27891		0.902966	-1.15083	-0.00264	0.02941		0.9033	0.027326	0.039702	0.071301
0.902082	2.01316	0.019811	-0.118151		0.903642	2.28081		0.903642	-1.15098	-0.00206	0.028567		0.903976	0.027673	0.038811	0.07178
0.902757	2.02154	0.018954	-0.118444		0.904318	2.28228		0.904318	-1.15152	-0.00125	0.028776		0.904652	0.028105	0.037849	0.072474
0.903432	2.02964	0.018813	-0.120404		0.904994	2.28395		0.904994	-1.15137	-0.00028	0.029706		0.905328	0.028301	0.037984	0.072883
0.904107	2.03882	0.019874	-0.120853		0.90567	2.28654		0.90567	-1.15186	2.6e-05	0.030148		0.906004	0.028509	0.038033	0.07326
0.904782	2.0476	0.019934	-0.121552		0.906346	2.28774		0.906346	-1.15295	-4.3e-05	0.030301		0.90668	0.029594	0.037292	0.072629
0.905456	2.05546	0.020116	-0.122419		0.907022	2.28855		0.907022	-1.15365	-0.00063	0.030736		0.907356	0.029819	0.037141	0.072941
0.906131	2.06406	0.020655	-0.122073		0.907698	2.28897		0.907698	-1.15405	-0.00115	0.031427		0.908033	0.029654	0.037128	0.072672
0.906806	2.07385	0.021433	-0.120475		0.908374	2.29209		0.908374	-1.15496	-0.00133	0.031551		0.908709	0.028419	0.036846	0.072394
0.907481	2.08271	0.022586	-0.118444		0.90905	2.29539		0.90905	-1.1552	-0.00164	0.031404		0.909385	0.028241	0.036961	0.073023
0.908156	2.09138	0.022132	-0.118359		0.909727	2.29613		0.909727	-1.15446	-0.00143	0.031766		0.910061	0.02784	0.037248	0.0732
0.90883	2.10105	0.022172	-0.11993		0.910403	2.29747		0.910403	-1.15467	-0.00121	0.032249		0.910737	0.026525	0.037703	0.07357
0.909505	2.10951	0.021475	-0.121357		0.911079	2.30103		0.911079	-1.15451	-0.0005	0.032574		0.911413	0.026244	0.038093	0.07352
0.91018	2.11878	0.021547	-0.119658		0.911755	2.30355		0.911755	-1.15465	-0.0006	0.033448		0.912089	0.025708	0.037908	0.073094
0.910855	2.12758	0.022878	-0.119811		0.912431	2.30414		0.912431	-1.1543	-0.00036	0.03493		0.912765	0.024942	0.037299	0.07318
0.91153	2.13785	0.02248	-0.119976		0.913107	2.3052		0.913107	-1.15372	0.000108	0.034962		0.913441	0.024397	0.03745	0.073073
0.912205	2.14696	0.021624	-0.119231		0.913783	2.30614		0.913783	-1.15374	-0.00021	0.0356		0.914117	0.023391	0.03754	0.073125
0.912879	2.15483	0.020967	-0.118448		0.914459	2.3096		0.914459	-1.15417	-0.00106	0.036249		0.914793	0.022778	0.036733	0.073256
0.913554	2.16371	0.021161	-0.118107		0.915135	2.31167		0.915135	-1.15427	-0.00033	0.036257		0.91547	0.022842	0.03642	0.072611
0.914229	2.1738	0.021067	-0.118338		0.915811	2.31291		0.915811	-1.15454	0.000448	0.037105		0.916146	0.022745	0.036139	0.072247
0.914904	2.18245	0.021406	-0.118387		0.916487	2.31369		0.916487	-1.15516	0.001551	0.037837		0.916822	0.022361	0.036151	0.07222
0.915579	2.19058	0.021449	-0.117633		0.917163	2.31425		0.917163	-1.15528	0.002075	0.038091		0.917498	0.022571	0.036137	0.071643
0.916254	2.20232	0.021931	-0.117173		0.917839	2.31582		0.917839	-1.15589	0.002425	0.037676		0.918174	0.02272	0.035594	0.071453
0.916928	2.21457	0.021814	-0.116396		0.918515	2.31767		0.918515	-1.15629	0.002394	0.03692		0.91885	0.021883	0.035611	0.071129
0.917603	2.22233	0.021992	-0.115506		0.919191	2.31889		0.919191	-1.15712	0.002863	0.036533		0.919526	0.021435	0.036088	0.071965
0.918278	2.23189	0.021653	-0.115981		0.919868	2.3187		0.919868	-1.15781	0.003457	0.036303		0.920202	0.021736	0.03582	0.073198
0.918953	2.24102	0.021618	-0.11604		0.920544	2.31909		0.920544	-1.15915	0.003805	0.035857		0.920878	0.021798	0.035318	0.072471
0.919628	2.25021	0.021704	-0.115647		0.92122	2.32038		0.92122	-1.16012	0.004301	0.035359		0.921554	0.021742	0.035179	0.072421
0.920303	2.25866	0.021567	-0.115997		0.921896	2.32167		0.921896	-1.1603	0.004584	0.035153		0.92223	0.021991	0.035189	0.072477
0.920977	2.26882	0.020888	-0.11546		0.922572	2.32258		0.922572	-1.16027	0.004474	0.035833		0.922907	0.021929	0.034617	0.071676
0.921652	2.27766	0.021134	-0.115081		0.923248	2.32385		0.923248	-1.16036	0.004883	0.036555		0.923583	0.021487	0.03386	0.070792
0.922327	2.28881	0.021953	-0.114777		0.923924	2.32465		0.923924	-1.16037	0.004087	0.036375		0.924259	0.021755	0.033541	0.070582
0.923002	2.29797	0.022254	-0.115135		0.9246	2.32694		0.9246	-1.16032	0.004384	0.036667		0.924935	0.022312	0.032765	0.070641
0.923677	2.30645	0.020882	-0.114577		0.925276	2.3283		0.925276	-1.16057	0.004643	0.037369		0.925611	0.022922	0.031367	0.07046
0.924351	2.31596	0.019889	-0.11548		0.925952	2.32951		0.925952	-1.16076	0.005326	0.037448		0.926287	0.023954	0.031345	0.070586
0.925026	2.32635	0.020513	-0.115559		0.926628	2.33295		0.926628	-1.16062	0.005622	0.037191		0.926963	0.024704	0.031575	0.071688
0.925701	2.33667	0.019989	-0.114996		0.927304	2.33521		0.927304	-1.16091	0.006001	0.036997		0.927639	0.024571	0.032675	0.071454
0.926376	2.34678	0.019051	-0.115177		0.92798	2.33622		0.92798	-1.16105	0.006035	0.036383		0.928315	0.024015	0.032256	0.071599
0.927051	2.35686	0.017842	-0.115285		0.928656	2.33765		0.928656	-1.162	0.005977	0.036591		0.928991	0.023554	0.032481	0.071732
0.927726	2.36561	0.016923	-0.114523		0.929332	2.33971		0.929332	-1.16283	0.006205	0.03663		0.929667	0.023316	0.031844	0.072646
0.9284	2.3746	0.017156	-0.114236		0.930009	2.34214		0.930009	-1.16357	0.006228	0.036019		0.930344	0.023409	0.032335	0.072693
0.929075	2.38509	0.017168	-0.116089		0.930685	2.34409		0.930685	-1.16217	0.005748	0.035218		0.93102	0.023447	0.032257	0.072808
0.92975	2.39567	0.017211	-0.116439		0.931361	2.34454		0.931361	-1.16214	0.005194	0.03513		0.931696	0.022982	0.032133	0.073289
0.930425	2.40571	0.018235	-0.115112		0.932037	2.34559		0.932037	-1.16283	0.005466	0.035151		0.932372	0.022342	0.032271	0.073348
0.9311	2.41535	0.019035	-0.115235		0.932713	2.34757		0.932713	-1.16311	0.005049	0.035068		0.933048	0.021271	0.032225	0.073439
0.931774	2.42494	0.020689	-0.115793		0.933389	2.34954		0.933389	-1.16379	0.004219	0.033911		0.933724	0.022803	0.032089	0.073013
0.932449	2.43502	0.021012	-0.11535		0.934065	2.35158		0.934065	-1.16463	0.003831	0.033395		0.9344	0.023164	0.031945	0.07262
0.933124	2.44484	0.020697	-0.115195		0.934741	2.35244		0.934741	-1.16495	0.004026	0.033604		0.935076	0.023157	0.032366	0.072375
0.933799	2.45448	0.021128	-0.115603		0.935417	2.35295		0.935417	-1.16523	0.003827	0.033851		0.935752	0.02382	0.032675	0.072153
0.934474	2.46669	0.021893	-0.116171		0.936093	2.35447		0.936093	-1.16588	0.003693	0.033964		0.936428	0.024787	0.032937	0.07238
0.935149	2.47715	0.023055	-0.116353		0.936769	2.35679		0.936769	-1.16607	0.003299	0.034304		0.937104	0.025861	0.032659	0.072762
0.935824	2.48742	0.023896	-0.116875		0.937445	2.3587		0.937445	-1.16639	0.003708	0.034812		0.937781	0.02636	0.033065	0.072966
0.936498	2.49782	0.025052	-0.116132		0.938121	2.35984		0.938121	-1.16757	0.004546	0.034675		0.938457	0.025903	0.033166	0.072971
0.937173	2.50845	0.025767	-0.114047		0.938797	2.36122		0.938797	-1.16811	0.005423	0.03394		0.939133	0.025881	0.033033	0.072224
0.937848	2.51807	0.025967	-0.114242		0.939473	2.36372		0.939473	-1.16854	0.005996	0.033857		0.939809	0.026194	0.03381	0.071222
0.938523	2.52847	0.025857	-0.114673		0.94015	2.36698		0.94015	-1.16925	0.00567	0.034573		0.940485	0.026701	0.034251	0.071264
0.939198	2.53815	0.024545	-0.115009		0.940826	2.36914		0.940826	-1.16931	0.004616	0.034707		0.941161	0.026995	0.034722	0.070724
0.939872	2.54874	0.024242	-0.115024		0.941502	2.36987		0.941502	-1.16964	0.003859	0.034401		0.941837	0.0273	0.034699	0.070479
0.940547	2.56009	0.026115	-0.115446		0.942178	2.37039		0.942178	-1.1694	0.003839	0.033647		0.942513	0.02754	0.034491	0.070621
0.941222	2.57059	0.027084	-0.115556		0.942854	2.37036		0.942854	-1.16889	0.003965	0.033992		0.943189	0.027716	0.034852	0.070193
0.941897	2.58076	0.027548	-0.114982		0.94353	2.37089		0.94353	-1.16891	0.003898	0.034168		0.943865	0.028017	0.034675	0.070574
0.942572	2.59075	0.029824	-0.115671		0.944206	2.37118		0.944206	-1.16931	0.003607	0.034532		0.944542	0.028085	0.034171	0.070947
0.943247	2.6015	0.03094	-0.116816		0.944882	2.37217		0.944882	-1.16922	0.003729	0.034728		0.945218	0.029258	0.034127	0.070942
0.943921	2.61279	0.032871	-0.118026		0.945558	2.37348		0.945558	-1.1691	0.004157	0.0344		0.945894	0.029145	0.033664	0.07145
0.944596	2.62372	0.033023	-0.118177		0.946234	2.37517		0.946234	-1.16956	0.004983	0.033689		0.94657	0.029748	0.033062	0.071983
0.945271	2.63364	0.033306	-0.117787		0.94691	2.37774		0.94691	-1.16957	0.005188	0.03294		0.947246	0.030807	0.03281	0.071867
0.945946	2.64309	0.033935	-0.116994		0.947586	2.37842		0.947586	-1.17025	0.005122	0.03266		0.947922	0.030634	0.032557	0.071965
0.946621	2.6534	0.034308	-0.117078		0.948262	2.381		0.948262	-1.17017	0.005333	0.032375		0.948598	0.031033	0.033045	0.0716
0.947295	2.66408	0.033907	-0.117257		0.948938	2.3832		0.948938	-1.17054	0.004937	0.032107		0.949274	0.031623	0.033233	0.070586
0.94797	2.67519	0.032872	-0.117294		0.949614	2.386		0.949614	-1.17018	0.004553	0.032111		0.94995	0.032005	0.034167	0.070251
0.948645	2.68586	0.032151	-0.117716		0.950291	2.38778		0.950291	-1.16959	0.005282	0.031727		0.950626	0.03229	0.034679	0.07099
0.94932	2.69584	0.03294	-0.117635		0.950967	2.3894		0.950967	-1.17016	0.006287	0.031299		0.951302	0.032385	0.034541	0.07153
0.949995	2.70608	0.033514	-0.117666		0.951643	2.3917		0.951643	-1.17051	0.006238	0.031386		0.951979	0.032266	0.03445	0.072621
0.95067	2.71651	0.033171	-0.118071		0.952319	2.39397		0.952319	-1.16968	0.005962	0.030887		0.952655	0.032338	0.034504	0.074103
0.951344	2.7273	0.033137	-0.118206		0.952995	2.39618		0.952995	-1.17012	0.006061	0.030157		0.953331	0.032918	0.03426	0.075525
0.952019	2.73826	0.033226	-0.118003		0.953671	2.39862		0.953671	-1.17049	0.005914	0.029989		0.954007	0.033487	0.034111	0.076845
0.952694	2.74959	0.032364	-0.118057		0.954347	2.4012		0.954347	-1.17061	0.00632	0.030107		0.954683	0.032951	0.034331	0.077658
0.953369	2.76163	0.032138	-0.119353		0.955023	2.40325		0.955023	-1.17034	0.007547	0.029719		0.955359	0.033447	0.034087	0.078655
0.954044	2.77307	0.032332	-0.120395		0.955699	2.40492		0.955699	-1.16985	0.007932	0.030382		0.956035	0.034203	0.033849	0.078775
0.954719	2.78393	0.03198	-0.120116		0.956375	2.40543		0.956375	-1.16978	0.008319	0.030424		0.956711	0.032636	0.033926	0.078118
0.955393	2.79522	0.031869	-0.119656		0.957051	2.40559		0.957051	-1.16985	0.008225	0.031023		0.957387	0.032656	0.034206	0.078207
0.956068	2.80719	0.032817	-0.119079		0.957727	2.40629		0.957727	-1.1701	0.008163	0.031591		0.958063	0.032357	0.033866	0.078256
0.956743	2.81867	0.033844	-0.119666		0.958403	2.4086		0.958403	-1.17128	0.008533	0.031731		0.958739	0.032221	0.034915	0.078536
0.957418	2.82969	0.033916	-0.119758		0.959079	2.41095		0.959079	-1.17165	0.008199	0.031654		0.959416	0.03255	0.035288	0.078268
0.958093	2.84055	0.032308	-0.120936		0.959755	2.41296		0.959755	-1.17189	0.008074	0.031613		0.960092	0.032665	0.035399	0.077946
0.958768	2.85068	0.032133	-0.120481		0.960432	2.41442		0.960432	-1.17197	0.008834	0.031804		0.960768	0.032688	0.03598	0.078405
0.959442	2.86225	0.03102	-0.11898		0.961108	2.41594		0.961108	-1.1719	0.009241	0.031513		0.961444	0.033072	0.036709	0.078154
0.960117	2.87363	0.030975	-0.119028		0.961784	2.4171		0.961784	-1.17194	0.008831	0.030382		0.96212	0.033202	0.037154	0.077899
0.960792	2.88463	0.030601	-0.119027		0.96246	2.41846		0.96246	-1.17203	0.008462	0.029468		0.962796	0.032654	0.038389	0.077914
0.961467	2.89504	0.029858	-0.119756		0.963136	2.41909		0.963136	-1.17229	0.0079	0.029344		0.963472	0.032578	0.038256	0.077216
0.962142	2.90783	0.03091	-0.120093		0.963812	2.41907		0.963812	-1.17176	0.007846	0.029527		0.964148	0.033683	0.036919	0.076495
0.962816	2.92044	0.031559	-0.121215		0.964488	2.42135		0.964488	-1.17217	0.008537	0.028851		0.964824	0.034548	0.036811	0.076658
0.963491	2.93158	0.031966	-0.121048		0.965164	2.42196		0.965164	-1.17259	0.008853	0.028737		0.9655	0.034607	0.037218	0.076442
0.964166	2.94157	0.032131	-0.121978		0.96584	2.42183		0.96584	-1.17215	0.008867	0.028476		0.966176	0.034644	0.037724	0.0766
0.964841	2.95233	0.032783	-0.121771		0.966516	2.42318		0.966516	-1.17245	0.009029	0.028668		0.966853	0.03524	0.037298	0.077157
0.965516	2.96388	0.031725	-0.12176		0.967192	2.42455		0.967192	-1.1733	0.00919	0.02849		0.967529	0.034453	0.03636	0.077351
0.966191	2.976	0.03199	-0.122307		0.967868	2.42712		0.967868	-1.17387	0.009756	0.028056		0.968205	0.034523	0.035825	0.077101
0.966865	2.98776	0.030497	-0.122849		0.968544	2.42718		0.968544	-1.17474	0.009737	0.027391		0.968881	0.035314	0.035803	0.076994
0.96754	2.99954	0.030342	-0.123008		0.96922	2.42838		0.96922	-1.17584	0.010655	0.02653		0.969557	0.034953	0.036306	0.077242
0.968215	3.01053	0.029739	-0.123131		0.969896	2.42816		0.969896	-1.17638	0.012116	0.026133		0.970233	0.034484	0.037072	0.077337
0.96889	3.02259	0.028625	-0.122816		0.970573	2.42785		0.970573	-1.17678	0.012308	0.025755		0.970909	0.034275	0.037631	0.077134
0.969565	3.03505	0.02961	-0.122552		0.971249	2.42877		0.971249	-1.17686	0.012217	0.025628		0.971585	0.034001	0.03689	0.077336
0.97024	3.04567	0.028333	-0.122304		0.971925	2.42984		0.971925	-1.17697	0.012479	0.02561		0.972261	0.03292	0.036691	0.077716
0.970914	3.0558	0.027408	-0.12162		0.972601	2.4309		0.972601	-1.17682	0.012072	0.025791		0.972937	0.031538	0.036448	0.077305
0.971589	3.0673	0.027958	-0.12172		0.973277	2.43273		0.973277	-1.17749	0.011811	0.026026		0.973614	0.029683	0.03647	0.077379
0.972264	3.07884	0.02819	-0.122616		0.973953	2.43439		0.973953	-1.17771	0.011334	0.026068		0.97429	0.029447	0.035936	0.077876
0.972939	3.0897	0.028087	-0.123896		0.974629	2.43628		0.974629	-1.17793	0.011399	0.027171		0.974966	0.029698	0.035066	0.078387
0.973614	3.10058	0.027738	-0.123941		0.975305	2.43754		0.975305	-1.17784	0.010873	0.027347		0.975642	0.029296	0.03472	0.078632
0.974288	3.11242	0.027498	-0.12419		0.975981	2.43791		0.975981	-1.17908	0.00999	0.027394		0.976318	0.028989	0.034482	0.078884
0.974963	3.12499	0.02819	-0.122596		0.976657	2.43951		0.976657	-1.17921	0.010067	0.027442		0.976994	0.028968	0.034196	0.07782
0.975638	3.13725	0.02766	-0.122922		0.977333	2.43949		0.977333	-1.17949	0.010895	0.026599		0.97767	0.029313	0.034514	0.077176
0.976313	3.14804	0.027133	-0.122874		0.978009	2.44075		0.978009	-1.17937	0.011137	0.026779		0.978346	0.029906	0.034288	0.075988
0.976988	3.15926	0.026443	-0.121818		0.978685	2.44272		0.978685	-1.1792	0.010851	0.026967		0.979022	0.029398	0.034108	0.075384
0.977663	3.17174	0.02666	-0.121834		0.979361	2.44339		0.979361	-1.18	0.010905	0.026489		0.979698	0.028984	0.033788	0.075497
0.978337	3.18442	0.027139	-0.122311		0.980037	2.44536		0.980037	-1.18085	0.011709	0.025745		0.980374	0.02854	0.033936	0.074975
0.979012	3.19515	0.025767	-0.122959		0.980713	2.44709		0.980713	-1.18103	0.013238	0.025097		0.98105	0.028674	0.034338	0.075009
0.979687	3.20662	0.024149	-0.122947		0.98139	2.4483		0.98139	-1.18144	0.013544	0.025106		0.981727	0.028693	0.034605	0.075673
0.980362	3.2189	0.023437	-0.124611		0.982066	2.44943		0.982066	-1.18191	0.013759	0.025788		0.982403	0.02885	0.034206	0.075398
0.981037	3.23248	0.02307	-0.124138		0.982742	2.45149		0.982742	-1.18215	0.013075	0.026294		0.983079	0.028978	0.034053	0.074953
0.981712	3.24556	0.022961	-0.124264		0.983418	2.45332		0.983418	-1.18233	0.012893	0.026692		0.983755	0.029168	0.034333	0.075316
0.982386	3.25756	0.022022	-0.124218		0.984094	2.45373		0.984094	-1.18261	0.012766	0.026861		0.984431	0.0297	0.034904	0.075458
0.983061	3.26985	0.021548	-0.125443		0.98477	2.45373		0.98477	-1.18326	0.013014	0.02665		0.985107	0.030334	0.03531	0.076124
0.983736	3.28184	0.021818	-0.124434		0.985446	2.45556		0.985446	-1.18412	0.013255	0.026736		0.985783	0.030468	0.034963	0.077068
0.984411	3.29339	0.022007	-0.123043		0.986122	2.45688		0.986122	-1.18504	0.013456	0.026603		0.986459	0.030373	0.034131	0.076986
0.985086	3.30357	0.022949	-0.122272		0.986798	2.45822		0.986798	-1.18644	0.013521	0.026498		0.987135	0.030861	0.033884	0.076155
0.985761	3.31402	0.023195	-0.122117		0.987474	2.45885		0.987474	-1.18707	0.013384	0.026602		0.987811	0.031136	0.034464	0.075467
0.986435	3.32474	0.023181	-0.122312		0.98815	2.45931		0.98815	-1.18721	0.013929	0.026576		0.988487	0.03133	0.034858	0.074807
0.98711	3.33675	0.023216	-0.12305		0.988826	2.46052		0.988826	-1.18845	0.014294	0.026965		0.989164	0.031337	0.034559	0.073287
0.987785	3.34984	0.021994	-0.124205		0.989502	2.46204		0.989502	-1.18822	0.014217	0.027938		0.98984	0.031399	0.034824	0.071617
0.98846	3.36359	0.021572	-0.124317		0.990178	2.46288		0.990178	-1.18824	0.014895	0.027444		0.990516	0.031548	0.036386	0.070697
0.989135	3.37542	0.021677	-0.122459		0.990855	2.46341		0.990855	-1.18876	0.013961	0.027148		0.991192	0.031699	0.036877	0.069912
0.98981	3.38901	0.021961	-0.121946		0.991531	2.46318		0.991531	-1.18911	0.013669	0.027914		0.991868	0.031367	0.037014	0.069484
0.990484	3.40282	0.023329	-0.120834		0.992207	2.46371		0.992207	-1.18911	0.013435	0.027963		0.992544	0.030746	0.036918	0.069653
0.991159	3.41698	0.022206	-0.120685		0.992883	2.46517		0.992883	-1.18892	0.01353	0.028265		0.99322	0.031069	0.036223	0.069618
0.991834	3.42901	0.021531	-0.121197		0.993559	2.46655		0.993559	-1.18882	0.013296	0.028365		0.993896	0.031713	0.03556	0.069474
0.992509	3.44296	0.021539	-0.121752		0.994235	2.46808		0.994235	-1.18902	0.012937	0.02772		0.994572	0.032223	0.035902	0.069503
0.993184	3.45723	0.021718	-0.122824		0.994911	2.46883		0.994911	-1.1891	0.012966	0.02754		0.995248	0.032657	0.035563	0.069254
0.993858	3.46966	0.022474	-0.123278		0.995587	2.46948		0.995587	-1.18992	0.013126	0.027707		0.995924	0.032847	0.035005	0.070715
0.994533	3.4814	0.021982	-0.123261		0.996263	2.469		0.996263	-1.19037	0.012937	0.027266		0.996601	0.032342	0.03452	0.070025
0.995208	3.49336	0.021393	-0.122429		0.996939	2.46849		0.996939	-1.19152	0.013113	0.026685		0.997277	0.031422	0.033979	0.070324
0.995883	3.50674	0.022484	-0.122513		0.997615	2.46854		0.997615	-1.19215	0.014282	0.027259		0.997953	0.030775	0.033575	0.070774
0.996558	3.52009	0.022044	-0.12171		0.998291	2.46949		0.998291	-1.19214	0.014909	0.02714		0.998629	0.030172	0.032807	0.070984
0.997233	3.53394	0.022663	-0.120627		0.998967	2.46999		0.998967	-1.19259	0.014444	0.027689		0.999305	0.029854	0.03215	0.071559
0.997907	3.54656	0.022576	-0.12068		0.999643	2.4691		0.999643	-1.19328	0.014857	0.027969		0.999981	0.029963	0.032469	0.072277
0.998582	3.5592	0.022068	-0.121381		1.00032	2.46915		1.00032	-1.19355	0.014986	0.027898		1.00066	0.029605	0.033574	0.072509
0.999257	3.57294	0.023817	-0.121961		1.001	2.47142		1.001	-1.19316	0.015438	0.028418		1.00133	0.029904	0.034132	0.07322
0.999932	3.58603	0.024321	-0.122341		1.00167	2.47264		1.00167	-1.19381	0.015827	0.028732		1.00201	0.029763	0.03348	0.073093
1.00061	3.59897	0.024063	-0.124259		1.00235	2.47321		1.00235	-1.19434	0.015707	0.028949		1.00269	0.029834	0.034045	0.072542
1.00128	3.61168	0.023478	-0.125865		1.00302	2.47469		1.00302	-1.19501	0.015612	0.028956		1.00336	0.029069	0.034372	0.072137
1.00196	3.62499	0.024992	-0.127138		1.0037	2.47763		1.0037	-1.1953	0.016045	0.028856		1.00404	0.029021	0.035241	0.071902
1.00263	3.63842	0.024789	-0.128314		1.00438	2.47975		1.00438	-1.19457	0.01577	0.028836		1.00471	0.029584	0.035853	0.071477
1.00331	3.65152	0.023662	-0.128825		1.00505	2.48118		1.00505	-1.19384	0.015866	0.028999		1.00539	0.029868	0.035761	0.071239
1.00398	3.6642	0.023348	-0.127835		1.00573	2.48082		1.00573	-1.19326	0.015722	0.029395		1.00607	0.029473	0.035317	0.07149
1.00466	3.67696	0.024463	-0.126903		1.0064	2.48173		1.0064	-1.1927	0.015524	0.029599		1.00674	0.02881	0.034832	0.071653
1.00533	3.6896	0.02392	-0.127945		1.00708	2.48276		1.00708	-1.19299	0.015697	0.029514		1.00742	0.028821	0.035136	0.071299
1.00601	3.7024	0.022574	-0.129263		1.00776	2.48473		1.00776	-1.19297	0.016144	0.029108		1.00809	0.028018	0.035211	0.070671
1.00668	3.71589	0.021604	-0.130702		1.00843	2.48546		1.00843	-1.19334	0.016414	0.028195		1.00877	0.028539	0.034964	0.070588
1.00736	3.72875	0.020041	-0.131983		1.00911	2.48625		1.00911	-1.1937	0.016512	0.027867		1.00945	0.028501	0.034641	0.070784
1.00803	3.74152	0.022161	-0.133144		1.00978	2.48737		1.00978	-1.19359	0.016801	0.027533		1.01012	0.029308	0.03401	0.07052
1.0087	3.7544	0.023178	-0.133219		1.01046	2.48906		1.01046	-1.19384	0.017184	0.027948		1.0108	0.029241	0.033935	0.070011
1.00938	3.76626	0.023691	-0.132504		1.01114	2.49072		1.01114	-1.19432	0.017619	0.027389		1.01147	0.029887	0.034236	0.069502
1.01005	3.77898	0.023444	-0.132787		1.01181	2.49191		1.01181	-1.19423	0.016818	0.027925		1.01215	0.030305	0.034038	0.069202
1.01073	3.79249	0.023043	-0.132428		1.01249	2.49418		1.01249	-1.1938	0.017311	0.028712		1.01283	0.030645	0.034077	0.069237
1.0114	3.80624	0.023011	-0.132298		1.01317	2.49618		1.01317	-1.19392	0.018484	0.028233		1.0135	0.030473	0.034181	0.070199
1.01208	3.81908	0.023181	-0.132464		1.01384	2.49811		1.01384	-1.19354	0.018841	0.028107		1.01418	0.029727	0.033636	0.069975
1.01275	3.83248	0.023077	-0.131828		1.01452	2.49942		1.01452	-1.19444	0.019294	0.028232		1.01486	0.02951	0.033057	0.070694
1.01343	3.8455	0.025328	-0.131783		1.01519	2.50085		1.01519	-1.19489	0.019773	0.028005		1.01553	0.029992	0.032492	0.071042
1.0141	3.8583	0.024988	-0.131632		1.01587	2.50195		1.01587	-1.19472	0.019893	0.027972		1.01621	0.03065	0.031974	0.071697
1.01478	3.87114	0.024919	-0.130807		1.01655	2.50372		1.01655	-1.19424	0.019688	0.028221		1.01688	0.031232	0.032192	0.072511
1.01545	3.88363	0.026312	-0.129582		1.01722	2.50446		1.01722	-1.19429	0.018852	0.028238		1.01756	0.031458	0.032973	0.072458
1.01613	3.89605	0.025628	-0.129394		1.0179	2.50525		1.0179	-1.19457	0.018247	0.02884		1.01824	0.031015	0.033433	0.071544
1.0168	3.90897	0.026334	-0.12767		1.01857	2.505		1.01857	-1.1943	0.018641	0.028945		1.01891	0.030238	0.034203	0.070958
1.01748	3.92271	0.026055	-0.12723		1.01925	2.50681		1.01925	-1.19408	0.01864	0.029204		1.01959	0.029788	0.034704	0.070658
1.01815	3.93746	0.025728	-0.127033		1.01992	2.50725		1.01992	-1.1943	0.019214	0.029064		1.02026	0.029304	0.034011	0.070004
1.01883	3.95137	0.025234	-0.125821		1.0206	2.50685		1.0206	-1.19441	0.019836	0.028609		1.02094	0.029191	0.033676	0.069596
1.0195	3.96449	0.0252	-0.124717		1.02128	2.5059		1.02128	-1.1944	0.019819	0.029566		1.02162	0.028013	0.033254	0.06952
1.02018	3.97908	0.026806	-0.124101		1.02195	2.50715		1.02195	-1.19442	0.019409	0.030131		1.02229	0.027662	0.032794	0.069669
1.02085	3.99243	0.02938	-0.124764		1.02263	2.50827		1.02263	-1.19386	0.01979	0.03108		1.02297	0.027404	0.032702	0.069844
1.02153	4.00648	0.029658	-0.12548		1.02331	2.50758		1.02331	-1.19429	0.019299	0.030892		1.02364	0.027595	0.032721	0.069602
1.0222	4.02187	0.028969	-0.124389		1.02398	2.50984		1.02398	-1.19468	0.019308	0.030557		1.02432	0.028222	0.032354	0.069729
1.02288	4.03682	0.030057	-0.123369		1.02466	2.51019		1.02466	-1.19483	0.019066	0.030338		1.025	0.028763	0.032002	0.068599
1.02355	4.04933	0.031034	-0.122287		1.02533	2.51179		1.02533	-1.19489	0.01869	0.029127		1.02567	0.028637	0.032575	0.068926
1.02423	4.06342	0.031059	-0.121705		1.02601	2.51172		1.02601	-1.19492	0.01902	0.027858		1.02635	0.028709	0.033001	0.069412
1.0249	4.07719	0.029845	-0.121014		1.02669	2.51237		1.02669	-1.19518	0.018877	0.02802		1.02703	0.028026	0.032474	0.069887
1.02557	4.09124	0.029361	-0.121479		1.02736	2.51316		1.02736	-1.19478	0.018499	0.028326		1.0277	0.028353	0.032111	0.069669
1.02625	4.10646	0.029211	-0.121792		1.02804	2.51411		1.02804	-1.19418	0.018374	0.027808		1.02838	0.028339	0.031688	0.069093
1.02693	4.11981	0.029475	-0.122014		1.02871	2.51476		1.02871	-1.1947	0.018368	0.027909		1.02905	0.028552	0.032672	0.069128
1.0276	4.13424	0.029257	-0.122335		1.02939	2.51453		1.02939	-1.19498	0.018361	0.027727		1.02973	0.029113	0.034077	0.068745
1.02828	4.14859	0.029036	-0.122228		1.03007	2.51532		1.03007	-1.19595	0.018346	0.028293		1.03041	0.029434	0.035304	0.068607
1.02895	4.1642	0.029834	-0.120414		1.03074	2.51542		1.03074	-1.19585	0.017994	0.028525		1.03108	0.029191	0.034792	0.068752
1.02962	4.17835	0.030257	-0.121127		1.03142	2.5162		1.03142	-1.19593	0.017434	0.028084		1.03176	0.028909	0.034443	0.068682
1.0303	4.19254	0.029888	-0.122069		1.03209	2.51665		1.03209	-1.19482	0.018217	0.028301		1.03243	0.029008	0.034282	0.068768
1.03097	4.20683	0.030098	-0.122237		1.03277	2.51795		1.03277	-1.19416	0.018159	0.027752		1.03311	0.028788	0.034557	0.069181
1.03165	4.2209	0.029538	-0.122306		1.03345	2.51834		1.03345	-1.19426	0.018286	0.026858		1.03379	0.029836	0.034916	0.069015
1.03232	4.23525	0.029365	-0.124265		1.03412	2.51934		1.03412	-1.19478	0.017777	0.02676		1.03446	0.029775	0.035206	0.068392
1.033	4.24972	0.029331	-0.123752		1.0348	2.51999		1.0348	-1.19474	0.017507	0.02648		1.03514	0.030224	0.035285	0.067668
1.03367	4.263	0.029772	-0.123203		1.03547	2.52213		1.03547	-1.19489	0.017912	0.02653		1.03581	0.030377	0.035315	0.066637
1.03435	4.27619	0.030603	-0.122339		1.03615	2.52342		1.03615	-1.19525	0.018776	0.026696		1.03649	0.030941	0.035104	0.066747
1.03502	4.28924	0.030112	-0.121662		1.03683	2.52386		1.03683	-1.19574	0.01946	0.026557		1.03717	0.030984	0.034456	0.06598
1.0357	4.30281	0.029704	-0.123106		1.0375	2.52601		1.0375	-1.19606	0.019785	0.026017		1.03784	0.031052	0.034919	0.065413
1.03637	4.3174	0.02941	-0.1242		1.03818	2.52793		1.03818	-1.19631	0.019882	0.025473		1.03852	0.031352	0.035316	0.065473
1.03705	4.33174	0.027965	-0.122332		1.03886	2.52846		1.03886	-1.1966	0.019805	0.025255		1.03919	0.031562	0.035465	0.065708
1.03772	4.34668	0.027093	-0.12278		1.03953	2.53025		1.03953	-1.19674	0.0201	0.025827		1.03987	0.031775	0.036166	0.065566
1.0384	4.35877	0.027616	-0.121653		1.04021	2.53179		1.04021	-1.19711	0.019702	0.02647		1.04055	0.032372	0.035818	0.065347
1.03907	4.37088	0.028331	-0.122876		1.04088	2.532		1.04088	-1.19819	0.019258	0.026289		1.04122	0.032941	0.035813	0.065114
1.03975	4.38396	0.029107	-0.12232		1.04156	2.53275		1.04156	-1.19876	0.019783	0.02586		1.0419	0.032797	0.03602	0.064936
1.04042	4.39742	0.029437	-0.123546		1.04224	2.53515		1.04224	-1.19937	0.020384	0.026283		1.04258	0.032793	0.035402	0.065052
1.0411	4.41139	0.030479	-0.122414		1.04291	2.53694		1.04291	-1.19936	0.020166	0.026867		1.04325	0.033381	0.035051	0.065133
1.04177	4.42571	0.031171	-0.124108		1.04359	2.53785		1.04359	-1.19938	0.020839	0.026606		1.04393	0.033491	0.034978	0.064895
1.04245	4.44058	0.031278	-0.123494		1.04426	2.53896		1.04426	-1.19965	0.021303	0.026695		1.0446	0.034837	0.03509	0.064869
1.04312	4.45308	0.032123	-0.124444		1.04494	2.53975		1.04494	-1.20024	0.021587	0.027548		1.04528	0.035414	0.034986	0.064769
1.0438	4.46846	0.033801	-0.123227		1.04562	2.54127		1.04562	-1.20094	0.022223	0.02671		1.04595	0.03636	0.03458	0.064459
1.04447	4.48334	0.035673	-0.123205		1.04629	2.54289		1.04629	-1.20138	0.02276	0.02738		1.04663	0.037182	0.034776	0.065111
1.04514	4.49844	0.036558	-0.123531		1.04697	2.54398		1.04697	-1.20153	0.023056	0.027293		1.04731	0.037041	0.035795	0.064971
1.04582	4.51174	0.035999	-0.12458		1.04764	2.54541		1.04764	-1.20148	0.023504	0.027928		1.04798	0.036556	0.036057	0.065013
1.04649	4.52611	0.037111	-0.123755		1.04832	2.54715		1.04832	-1.2018	0.02412	0.026924		1.04866	0.036855	0.035886	0.065623
1.04717	4.54057	0.037352	-0.123096		1.049	2.54816		1.049	-1.20286	0.024437	0.025693		1.04934	0.037054	0.035705	0.065414
1.04784	4.5558	0.038418	-0.123191		1.04967	2.54945		1.04967	-1.20359	0.024682	0.026132		1.05001	0.037045	0.035866	0.066058
1.04852	4.57224	0.039826	-0.122518		1.05035	2.55113		1.05035	-1.20488	0.025302	0.02653		1.05069	0.0374	0.036752	0.066101
1.04919	4.58648	0.039521	-0.120841		1.05102	2.55186		1.05102	-1.20544	0.024862	0.026056		1.05136	0.037948	0.03711	0.066507
1.04987	4.60074	0.039476	-0.121296		1.0517	2.5522		1.0517	-1.20597	0.025571	0.025502		1.05204	0.037586	0.037412	0.066104
1.05054	4.61634	0.038663	-0.122395		1.05238	2.55142		1.05238	-1.20602	0.025454	0.024893		1.05272	0.036548	0.037707	0.065658
1.05122	4.63169	0.038991	-0.122878		1.05305	2.55242		1.05305	-1.20709	0.025778	0.024396		1.05339	0.035893	0.037492	0.065193
1.05189	4.64731	0.038759	-0.123086		1.05373	2.55321		1.05373	-1.2059	0.02631	0.024403		1.05407	0.035938	0.037136	0.064849
1.05257	4.66331	0.03858	-0.1223		1.05441	2.55373		1.05441	-1.20651	0.026394	0.024282		1.05475	0.036587	0.036866	0.064811
1.05324	4.67889	0.0388	-0.122291		1.05508	2.55398		1.05508	-1.20711	0.025882	0.023767		1.05542	0.037393	0.036779	0.064394
1.05392	4.69405	0.039466	-0.123102		1.05576	2.55507		1.05576	-1.20763	0.025431	0.023113		1.0561	0.036842	0.037156	0.063935
1.05459	4.70871	0.038999	-0.123195		1.05643	2.55591		1.05643	-1.20787	0.025471	0.022857		1.05677	0.03608	0.037543	0.06449
1.05527	4.72469	0.040088	-0.123621		1.05711	2.55605		1.05711	-1.20787	0.024997	0.022755		1.05745	0.035551	0.037189	0.064799
1.05594	4.74007	0.03931	-0.123454		1.05778	2.55722		1.05778	-1.20823	0.025977	0.021227		1.05812	0.0363	0.036909	0.064885
1.05662	4.75579	0.039102	-0.122585		1.05846	2.55795		1.05846	-1.20881	0.026453	0.020238		1.0588	0.036843	0.037357	0.065337
1.05729	4.77175	0.039435	-0.122277		1.05914	2.55754		1.05914	-1.20839	0.027034	0.020337		1.05948	0.037149	0.037062	0.06587
1.05797	4.78717	0.038827	-0.121868		1.05981	2.55968		1.05981	-1.20759	0.027293	0.021039		1.06015	0.037248	0.037318	0.06623
1.05864	4.8019	0.03919	-0.121117		1.06049	2.55814		1.06049	-1.20789	0.02783	0.021069		1.06083	0.037337	0.037693	0.066544
1.05932	4.81716	0.039803	-0.120679		1.06116	2.55866		1.06116	-1.20812	0.028201	0.020708		1.0615	0.037497	0.03762	0.066659
1.05999	4.83229	0.03945	-0.12075		1.06184	2.55834		1.06184	-1.20847	0.028117	0.021607		1.06218	0.037261	0.037185	0.066097
1.06067	4.84716	0.03835	-0.122042		1.06252	2.55875		1.06252	-1.20869	0.027947	0.022595		1.06286	0.036491	0.036467	0.065648
1.06134	4.86265	0.037162	-0.122953		1.06319	2.55978		1.06319	-1.20877	0.02732	0.022528		1.06353	0.035939	0.035902	0.065367
1.06202	4.87833	0.036929	-0.123756		1.06387	2.56096		1.06387	-1.2096	0.028103	0.022442		1.06421	0.036094	0.035517	0.066282
1.06269	4.89322	0.037118	-0.124368		1.06455	2.56187		1.06455	-1.21017	0.029325	0.022833		1.06489	0.036268	0.03471	0.067078
1.06336	4.90809	0.036395	-0.124856		1.06522	2.5632		1.06522	-1.21048	0.029696	0.023502		1.06556	0.035758	0.033775	0.067362
1.06404	4.9231	0.035123	-0.125627		1.0659	2.56449		1.0659	-1.21058	0.030148	0.024104		1.06624	0.034583	0.03299	0.06801
1.06472	4.93703	0.034868	-0.126116		1.06657	2.56522		1.06657	-1.21028	0.031295	0.024292		1.06691	0.033629	0.032544	0.068344
1.06539	4.95188	0.033344	-0.125739		1.06725	2.56579		1.06725	-1.21102	0.031281	0.024684		1.06759	0.033984	0.033228	0.068531
1.06607	4.9679	0.034283	-0.125742		1.06793	2.56648		1.06793	-1.21069	0.032214	0.025489		1.06827	0.034159	0.033194	0.069046
1.06674	4.98325	0.034718	-0.125953		1.0686	2.56775		1.0686	-1.21124	0.032471	0.026299		1.06894	0.03445	0.033788	0.068871
1.06741	4.99962	0.034915	-0.126588		1.06928	2.56984		1.06928	-1.2117	0.032977	0.027768		1.06962	0.034056	0.033799	0.067901
1.06809	5.01553	0.035419	-0.125451		1.06995	2.57122		1.06995	-1.21154	0.033284	0.027528		1.07029	0.033898	0.03317	0.067646
1.06876	5.03065	0.035282	-0.125281		1.07063	2.57231		1.07063	-1.21167	0.033153	0.027829		1.07097	0.033377	0.033196	0.06757
1.06944	5.04596	0.035724	-0.126153		1.07131	2.57245		1.07131	-1.21181	0.033178	0.028145		1.07165	0.033169	0.033216	0.067807
1.07011	5.05998	0.036142	-0.126486		1.07198	2.57435		1.07198	-1.21182	0.033049	0.027615		1.07232	0.032861	0.03294	0.067875
1.07079	5.07453	0.035775	-0.124518		1.07266	2.57456		1.07266	-1.21194	0.032556	0.026951		1.073	0.032816	0.032992	0.067554
1.07146	5.08848	0.036103	-0.12382		1.07333	2.57594		1.07333	-1.21227	0.032187	0.026486		1.07367	0.032829	0.033042	0.067423
1.07214	5.10325	0.034646	-0.124545		1.07401	2.5773		1.07401	-1.21261	0.031944	0.026517		1.07435	0.032314	0.031734	0.067936
1.07281	5.11689	0.034084	-0.125854		1.07469	2.57793		1.07469	-1.21283	0.03198	0.026882		1.07503	0.031927	0.031151	0.068
1.07349	5.13302	0.032479	-0.126735		1.07536	2.57973		1.07536	-1.21251	0.032872	0.026687		1.0757	0.032132	0.031025	0.067199
1.07416	5.14819	0.03245	-0.127241		1.07604	2.58082		1.07604	-1.21236	0.032675	0.025642		1.07638	0.032476	0.030798	0.067078
1.07484	5.16337	0.031865	-0.12821		1.07672	2.58106		1.07672	-1.2125	0.033277	0.024729		1.07706	0.032313	0.031011	0.067272
1.07551	5.17893	0.032188	-0.128651		1.07739	2.58317		1.07739	-1.21228	0.034729	0.024941		1.07773	0.032144	0.030913	0.066774
1.07619	5.19541	0.031865	-0.128454		1.07807	2.58426		1.07807	-1.21232	0.03465	0.025424		1.07841	0.032099	0.030392	0.066438
1.07686	5.21041	0.032613	-0.127459		1.07874	2.58705		1.07874	-1.21291	0.034259	0.024547		1.07908	0.031958	0.030225	0.066458
1.07754	5.22605	0.032728	-0.125787		1.07942	2.58777		1.07942	-1.21372	0.034481	0.024408		1.07976	0.031907	0.030594	0.066846
1.07821	5.24078	0.032724	-0.125548		1.0801	2.58801		1.0801	-1.21499	0.034847	0.024754		1.08044	0.031769	0.030764	0.068073
1.07889	5.25565	0.032049	-0.124847		1.08077	2.58866		1.08077	-1.21665	0.034466	0.02451		1.08111	0.031253	0.030771	0.068513
1.07956	5.2716	0.031847	-0.12436		1.08145	2.58811		1.08145	-1.21727	0.034242	0.025084		1.08179	0.031107	0.030555	0.068618
1.08024	5.28721	0.032179	-0.123712		1.08212	2.58786		1.08212	-1.21709	0.034142	0.024761		1.08246	0.031139	0.031684	0.06918
1.08091	5.30335	0.032066	-0.122234		1.0828	2.58736		1.0828	-1.21732	0.034296	0.025116		1.08314	0.030152	0.032549	0.068974
1.08159	5.3191	0.032594	-0.121834		1.08348	2.58882		1.08348	-1.2177	0.034378	0.024503		1.08382	0.029772	0.031978	0.069036
1.08226	5.33476	0.032388	-0.122567		1.08415	2.5879		1.08415	-1.21824	0.034193	0.024969		1.08449	0.029763	0.032654	0.069731
1.08293	5.35004	0.030577	-0.122295		1.08483	2.58934		1.08483	-1.2182	0.03477	0.025016		1.08517	0.029769	0.033031	0.069316
1.08361	5.36557	0.0299	-0.122497		1.0855	2.59		1.0855	-1.21805	0.035056	0.024546		1.08584	0.029501	0.033339	0.068812
1.08428	5.38017	0.030202	-0.121822		1.08618	2.59048		1.08618	-1.21856	0.034948	0.024539		1.08652	0.029459	0.033573	0.068765
1.08496	5.39495	0.031187	-0.122787		1.08686	2.58952		1.08686	-1.21874	0.034914	0.025261		1.0872	0.029909	0.033024	0.068729
1.08563	5.41061	0.031148	-0.121891		1.08753	2.58915		1.08753	-1.21874	0.036081	0.026382		1.08787	0.030273	0.032655	0.068607
1.08631	5.42589	0.03094	-0.120827		1.08821	2.58992		1.08821	-1.21902	0.036038	0.02716		1.08855	0.030593	0.033383	0.06837
1.08698	5.44134	0.030792	-0.120183		1.08888	2.59116		1.08888	-1.22011	0.036757	0.027087		1.08923	0.030773	0.033806	0.068101
1.08766	5.4567	0.031334	-0.122459		1.08956	2.59247		1.08956	-1.22035	0.036518	0.026852		1.0899	0.030547	0.033739	0.067947
1.08833	5.47258	0.031766	-0.123059		1.09024	2.59304		1.09024	-1.22192	0.036903	0.026462		1.09058	0.030991	0.033667	0.067651
1.08901	5.48837	0.032118	-0.121785		1.09091	2.5934		1.09091	-1.22196	0.038137	0.027034		1.09125	0.030273	0.033303	0.067185
1.08968	5.50448	0.03271	-0.120031		1.09159	2.5942		1.09159	-1.2221	0.039392	0.027301		1.09193	0.030321	0.032719	0.06742
1.09036	5.51991	0.032821	-0.120153		1.09226	2.59464		1.09226	-1.22251	0.040458	0.027565		1.09261	0.031048	0.03225	0.067339
1.09103	5.53564	0.032429	-0.11856		1.09294	2.59474		1.09294	-1.22275	0.041476	0.027829		1.09328	0.031681	0.03218	0.067633
1.09171	5.54932	0.032701	-0.115878		1.09362	2.59474		1.09362	-1.22326	0.041982	0.028352		1.09396	0.031956	0.032205	0.067235
1.09238	5.56201	0.033299	-0.115365		1.09429	2.5941		1.09429	-1.22335	0.041683	0.028873		1.09463	0.031472	0.033633	0.067496
1.09306	5.57751	0.032704	-0.115939		1.09497	2.59373		1.09497	-1.22361	0.041718	0.02876		1.09531	0.031047	0.033646	0.06651
1.09373	5.59451	0.032025	-0.117284		1.09564	2.59375		1.09564	-1.22444	0.041944	0.028536		1.09599	0.030929	0.033741	0.066411
1.09441	5.61031	0.032007	-0.116033		1.09632	2.59419		1.09632	-1.22501	0.041957	0.027357		1.09666	0.03082	0.03396	0.066338
1.09508	5.62596	0.031217	-0.114539		1.097	2.59451		1.097	-1.22523	0.042164	0.026936		1.09734	0.030728	0.033743	0.066477
1.09576	5.64273	0.030745	-0.115723		1.09767	2.59529		1.09767	-1.22562	0.04286	0.027256		1.09801	0.029946	0.033789	0.066847
1.09643	5.65914	0.029908	-0.114826		1.09835	2.59646		1.09835	-1.22551	0.043631	0.027398		1.09869	0.030073	0.03386	0.067022
1.09711	5.67361	0.030143	-0.114936		1.09902	2.59792		1.09902	-1.2256	0.044141	0.027378		1.09937	0.030134	0.034357	0.066895
1.09778	5.68871	0.03035	-0.115351		1.0997	2.59888		1.0997	-1.2261	0.044101	0.02741		1.10004	0.030833	0.034846	0.066251
1.09846	5.70448	0.030711	-0.115198		1.10038	2.60008		1.10038	-1.22684	0.043754	0.027363		1.10072	0.030586	0.035289	0.065504
1.09913	5.72079	0.03209	-0.115213		1.10105	2.60082		1.10105	-1.22662	0.044064	0.027227		1.10139	0.030756	0.035765	0.064851
1.09981	5.7368	0.031976	-0.115338		1.10173	2.60062		1.10173	-1.22686	0.044266	0.026971		1.10207	0.031455	0.035609	0.064313
1.10048	5.75325	0.032252	-0.114801		1.10241	2.59968		1.10241	-1.22764	0.04414	0.02566		1.10275	0.031718	0.036079	0.064438
1.10116	5.76933	0.030898	-0.114113		1.10308	2.60017		1.10308	-1.22752	0.044691	0.024611		1.10342	0.032021	0.035173	0.064737
1.10183	5.78559	0.031153	-0.113383		1.10376	2.60133		1.10376	-1.22799	0.045374	0.02439		1.1041	0.031532	0.03535	0.063961
1.10251	5.80209	0.031569	-0.114613		1.10443	2.6019		1.10443	-1.22897	0.04518	0.023851		1.10478	0.030614	0.035694	0.063448
1.10318	5.81785	0.031609	-0.115243		1.10511	2.60217		1.10511	-1.22967	0.045522	0.02307		1.10545	0.030449	0.035836	0.064077
1.10386	5.83436	0.032181	-0.115957		1.10579	2.60282		1.10579	-1.23009	0.045928	0.02212		1.10613	0.030416	0.035518	0.064206
1.10453	5.8497	0.031648	-0.115571		1.10646	2.60284		1.10646	-1.23045	0.046573	0.022103		1.1068	0.030516	0.036038	0.06415
1.1052	5.8657	0.031629	-0.115827		1.10714	2.60369		1.10714	-1.23079	0.046799	0.021931		1.10748	0.030451	0.035731	0.06355
1.10588	5.88351	0.031881	-0.115831		1.10781	2.60361		1.10781	-1.23126	0.046641	0.021775		1.10816	0.029906	0.036372	0.063783
1.10655	5.90039	0.030867	-0.116146		1.10849	2.60306		1.10849	-1.23157	0.046673	0.022058		1.10883	0.029857	0.036106	0.063241
1.10723	5.91575	0.030235	-0.115915		1.10917	2.60388		1.10917	-1.23128	0.046961	0.022816		1.10951	0.030238	0.035684	0.063069
1.1079	5.93165	0.03085	-0.116886		1.10984	2.60463		1.10984	-1.23113	0.047147	0.023685		1.11018	0.029456	0.036138	0.062827
1.10858	5.94894	0.02994	-0.117979		1.11052	2.60504		1.11052	-1.23068	0.047075	0.024027		1.11086	0.029924	0.036003	0.062249
1.10925	5.9651	0.028829	-0.118607		1.11119	2.60677		1.11119	-1.23078	0.046696	0.024065		1.11154	0.029936	0.035025	0.061939
1.10993	5.97958	0.029085	-0.117967		1.11187	2.60722		1.11187	-1.23163	0.046458	0.024539		1.11221	0.02978	0.03444	0.063088
1.1106	5.99494	0.027837	-0.118002		1.11255	2.60815		1.11255	-1.23205	0.046993	0.025261		1.11289	0.029579	0.034303	0.063054
1.11128	6.01071	0.02765	-0.119092		1.11322	2.60895		1.11322	-1.23257	0.047489	0.025592		1.11356	0.02902	0.034401	0.062731
1.11195	6.02606	0.02876	-0.119206		1.1139	2.61018		1.1139	-1.23276	0.047541	0.025287		1.11424	0.028576	0.034369	0.063645
1.11263	6.04177	0.030202	-0.119518		1.11458	2.60992		1.11458	-1.23312	0.047498	0.024651		1.11492	0.028712	0.034696	0.063805
1.1133	6.05783	0.031453	-0.120017		1.11525	2.60936		1.11525	-1.23341	0.047447	0.025137		1.11559	0.029116	0.03479	0.063428
1.11398	6.07327	0.032379	-0.120254		1.11593	2.60911		1.11593	-1.23326	0.047549	0.025077		1.11627	0.029348	0.034836	0.06273
1.11465	6.08904	0.031237	-0.120079		1.1166	2.60916		1.1166	-1.23275	0.047919	0.025056		1.11695	0.02929	0.034389	0.062026
1.11533	6.10505	0.030088	-0.11951		1.11728	2.60956		1.11728	-1.23244	0.047545	0.024637		1.11762	0.02896	0.034532	0.061393
1.116	6.12076	0.029727	-0.118877		1.11796	2.61022		1.11796	-1.23201	0.048092	0.025239		1.1183	0.028471	0.034398	0.060655
1.11668	6.1373	0.030331	-0.117774		1.11863	2.61094		1.11863	-1.23195	0.049008	0.02469		1.11897	0.027903	0.034542	0.060106
1.11735	6.153	0.029701	-0.118041		1.11931	2.61195		1.11931	-1.2325	0.049271	0.02469		1.11965	0.027556	0.034256	0.060257
1.11803	6.16901	0.029302	-0.119624		1.11998	2.61259		1.11998	-1.23291	0.049238	0.025596		1.12033	0.0285	0.034019	0.061041
1.1187	6.18525	0.028548	-0.120032		1.12066	2.61357		1.12066	-1.23253	0.049963	0.025655		1.121	0.028332	0.034159	0.059869
1.11938	6.20136	0.028138	-0.120405		1.12133	2.61409		1.12133	-1.23284	0.049518	0.02474		1.12168	0.028261	0.03444	0.060401
1.12005	6.2188	0.028309	-0.120273		1.12201	2.61371		1.12201	-1.23337	0.049064	0.024548		1.12235	0.028389	0.034924	0.061167
1.12073	6.23682	0.027282	-0.120092		1.12269	2.61474		1.12269	-1.23315	0.049252	0.025299		1.12303	0.027205	0.033458	0.06081
1.1214	6.25396	0.026496	-0.118962		1.12336	2.6147		1.12336	-1.23263	0.049579	0.025317		1.12371	0.027296	0.033092	0.060643
1.12207	6.26994	0.026624	-0.119466		1.12404	2.61431		1.12404	-1.23288	0.049733	0.024447		1.12438	0.026884	0.03269	0.060233
1.12275	6.28446	0.025746	-0.120105		1.12472	2.61501		1.12472	-1.23343	0.049809	0.023909		1.12506	0.026505	0.031713	0.059829
1.12342	6.29951	0.027399	-0.120976		1.12539	2.61617		1.12539	-1.23361	0.049881	0.023955		1.12573	0.026568	0.030952	0.059681
1.1241	6.31541	0.029219	-0.1206		1.12607	2.61593		1.12607	-1.23366	0.050233	0.024696		1.12641	0.026633	0.030863	0.060018
1.12478	6.33186	0.029799	-0.121942		1.12674	2.61648		1.12674	-1.23326	0.051415	0.024734		1.12709	0.026903	0.031098	0.060706
1.12545	6.34816	0.030382	-0.121806		1.12742	2.61906		1.12742	-1.23363	0.051527	0.024403		1.12776	0.02656	0.031364	0.060847
1.12612	6.36506	0.030594	-0.121814		1.1281	2.61931		1.1281	-1.23463	0.050451	0.024411		1.12844	0.026309	0.031928	0.061135
1.1268	6.38257	0.02901	-0.121693		1.12877	2.61996		1.12877	-1.23488	0.0505	0.024612		1.12912	0.026696	0.032596	0.061569
1.12747	6.39896	0.031431	-0.121474		1.12945	2.62053		1.12945	-1.23439	0.050332	0.024045		1.12979	0.026715	0.033427	0.061327
1.12815	6.41571	0.031852	-0.121817		1.13012	2.62181		1.13012	-1.23449	0.049929	0.023115		1.13047	0.02648	0.034129	0.061286
1.12882	6.43213	0.031173	-0.121403		1.1308	2.62196		1.1308	-1.23505	0.050508	0.023403		1.13114	0.027056	0.033819	0.061371
1.1295	6.44771	0.029163	-0.120961		1.13148	2.62372		1.13148	-1.23527	0.051226	0.023479		1.13182	0.026718	0.033199	0.060891
1.13017	6.46546	0.028568	-0.121764		1.13215	2.62448		1.13215	-1.23547	0.051684	0.023553		1.1325	0.02654	0.033349	0.06005
1.13085	6.48352	0.029151	-0.120885		1.13283	2.62575		1.13283	-1.23657	0.052235	0.024231		1.13317	0.025956	0.032972	0.060243
1.13152	6.5001	0.030312	-0.120648		1.1335	2.6261		1.1335	-1.23631	0.052609	0.024571		1.13385	0.025739	0.032512	0.060786
1.1322	6.51786	0.030335	-0.121032		1.13418	2.62661		1.13418	-1.23647	0.052696	0.02425		1.13452	0.02593	0.032305	0.061046
1.13287	6.53482	0.030222	-0.12119		1.13486	2.62767		1.13486	-1.23651	0.052913	0.023696		1.1352	0.025676	0.032323	0.061366
1.13355	6.54914	0.03125	-0.122511		1.13553	2.62811		1.13553	-1.23756	0.05345	0.023231		1.13588	0.025887	0.032374	0.062011
1.13422	6.56559	0.031966	-0.122096		1.13621	2.62878		1.13621	-1.23786	0.053982	0.023541		1.13655	0.026296	0.0323	0.062172
1.1349	6.58149	0.032636	-0.120395		1.13688	2.62895		1.13688	-1.23785	0.054295	0.023964		1.13723	0.026538	0.031984	0.062618
1.13557	6.59722	0.033158	-0.11963		1.13756	2.62867		1.13756	-1.23829	0.054595	0.0237		1.1379	0.026945	0.03155	0.062723
1.13625	6.61342	0.032185	-0.119078		1.13824	2.62968		1.13824	-1.23889	0.054697	0.023794		1.13858	0.026948	0.031187	0.06219
1.13692	6.62824	0.032014	-0.118291		1.13891	2.63083		1.13891	-1.23913	0.055549	0.024467		1.13926	0.027648	0.031118	0.061464
1.1376	6.64504	0.033016	-0.119279		1.13959	2.63058		1.13959	-1.23971	0.056087	0.025035		1.13993	0.028203	0.03226	0.061236
1.13827	6.66127	0.033894	-0.120879		1.14027	2.63132		1.14027	-1.23993	0.056954	0.025758		1.14061	0.028473	0.031499	0.061223
1.13895	6.67757	0.034249	-0.122258		1.14094	2.63164		1.14094	-1.23989	0.057664	0.02626		1.14128	0.028463	0.030613	0.061292
1.13962	6.69396	0.035281	-0.123581		1.14162	2.63187		1.14162	-1.24028	0.0584	0.026447		1.14196	0.028544	0.029731	0.061674
1.1403	6.71079	0.035802	-0.124314		1.14229	2.6321		1.14229	-1.2411	0.058395	0.026677		1.14264	0.028986	0.030556	0.061551
1.14097	6.72716	0.035589	-0.125397		1.14297	2.63271		1.14297	-1.24179	0.058002	0.027459		1.14331	0.029082	0.030584	0.062053
1.14165	6.7434	0.035014	-0.124618		1.14365	2.63257		1.14365	-1.24199	0.058332	0.028217		1.14399	0.02943	0.031495	0.062709
1.14232	6.75989	0.035298	-0.124739		1.14432	2.632		1.14432	-1.24252	0.05889	0.027983		1.14467	0.030601	0.030414	0.062803
1.14299	6.77491	0.036229	-0.125134		1.145	2.63185		1.145	-1.24248	0.059038	0.027776		1.14534	0.031285	0.030898	0.063884
1.14367	6.79092	0.036836	-0.126089		1.14567	2.63126		1.14567	-1.24343	0.059447	0.027456		1.14602	0.031195	0.03125	0.063735
1.14434	6.80714	0.036073	-0.125912		1.14635	2.63038		1.14635	-1.24453	0.05944	0.026203		1.14669	0.03191	0.031726	0.064055
1.14502	6.82294	0.035633	-0.125305		1.14703	2.62983		1.14703	-1.24524	0.060315	0.025536		1.14737	0.030679	0.032566	0.064325
1.14569	6.8373	0.035938	-0.126202		1.1477	2.63024		1.1477	-1.24636	0.061202	0.025534		1.14804	0.031237	0.033551	0.064356
1.14637	6.85284	0.036234	-0.125838		1.14838	2.63022		1.14838	-1.24595	0.061093	0.025211		1.14872	0.03138	0.034046	0.064393
1.14704	6.8683	0.036276	-0.124789		1.14905	2.63072		1.14905	-1.24573	0.061139	0.02489		1.1494	0.032165	0.033678	0.064584
1.14772	6.88567	0.036813	-0.126848		1.14973	2.63019		1.14973	-1.24625	0.061476	0.02519		1.15007	0.032482	0.033068	0.064881
1.14839	6.90193	0.036856	-0.125213		1.15041	2.62928		1.15041	-1.2469	0.061742	0.025759		1.15075	0.032324	0.032992	0.064664
1.14907	6.91622	0.037579	-0.125449		1.15108	2.62888		1.15108	-1.24712	0.062168	0.026007		1.15143	0.032101	0.032767	0.064441
1.14974	6.93111	0.037297	-0.125173		1.15176	2.62907		1.15176	-1.24661	0.062435	0.025761		1.1521	0.031737	0.032349	0.064131
1.15042	6.9465	0.037902	-0.124426		1.15243	2.62925		1.15243	-1.24606	0.061947	0.025872		1.15278	0.031302	0.031937	0.063708
1.15109	6.96333	0.038741	-0.125535		1.15311	2.62933		1.15311	-1.24669	0.062092	0.025681		1.15345	0.0318	0.032252	0.064081
1.15177	6.97892	0.038358	-0.127026		1.15379	2.62919		1.15379	-1.24669	0.062506	0.026425		1.15413	0.032398	0.03163	0.064194
1.15244	6.99551	0.040246	-0.127002		1.15446	2.62986		1.15446	-1.24703	0.062451	0.025997		1.15481	0.032505	0.031454	0.06444
1.15312	7.01134	0.041214	-0.125788		1.15514	2.62957		1.15514	-1.24721	0.062404	0.026241		1.15548	0.032938	0.031434	0.064596
1.15379	7.0283	0.041566	-0.12539		1.15582	2.62793		1.15582	-1.24741	0.062515	0.026553		1.15616	0.033285	0.031761	0.064555
1.15447	7.04323	0.041656	-0.124589		1.15649	2.62779		1.15649	-1.24689	0.062638	0.026075		1.15683	0.03257	0.031428	0.066085
1.15514	7.0595	0.041338	-0.124073		1.15717	2.62862		1.15717	-1.24857	0.063467	0.026238		1.15751	0.032514	0.031073	0.06544
1.15582	7.07494	0.04077	-0.122559		1.15784	2.62872		1.15784	-1.24779	0.064651	0.027223		1.15819	0.032848	0.030515	0.064829
1.15649	7.09072	0.039949	-0.12091		1.15852	2.62806		1.15852	-1.24737	0.064434	0.027009		1.15886	0.033112	0.030694	0.0655
1.15717	7.10677	0.038762	-0.120555		1.15919	2.62765		1.15919	-1.24825	0.064074	0.0259		1.15954	0.03316	0.03193	0.066046
1.15784	7.12304	0.038747	-0.120719		1.15987	2.62784		1.15987	-1.24869	0.063787	0.025795		1.16021	0.032686	0.032702	0.066591
1.15852	7.13972	0.038375	-0.120227		1.16055	2.62789		1.16055	-1.24887	0.063421	0.026049		1.16089	0.032381	0.032393	0.067221
1.15919	7.15572	0.037935	-0.119005		1.16122	2.628		1.16122	-1.24924	0.063301	0.026072		1.16157	0.033182	0.031747	0.06772
1.15986	7.17264	0.037267	-0.118903		1.1619	2.62802		1.1619	-1.24949	0.063407	0.026414		1.16224	0.033247	0.031678	0.067864
1.16054	7.18765	0.036306	-0.119062		1.16257	2.62723		1.16257	-1.24961	0.063292	0.026247		1.16292	0.032903	0.031945	0.067893
1.16122	7.20388	0.035822	-0.118538		1.16325	2.62699		1.16325	-1.24995	0.063042	0.026401		1.16359	0.032623	0.033049	0.068247
1.16189	7.2202	0.035809	-0.118126		1.16393	2.62739		1.16393	-1.2504	0.063023	0.026319		1.16427	0.032806	0.033022	0.068812
1.16257	7.23693	0.03608	-0.117947		1.1646	2.62757		1.1646	-1.25098	0.063357	0.025371		1.16495	0.03285	0.032838	0.068533
1.16324	7.25366	0.036416	-0.118105		1.16528	2.62666		1.16528	-1.25203	0.063918	0.025047		1.16562	0.032046	0.032123	0.067793
1.16391	7.26885	0.035767	-0.117352		1.16596	2.62638		1.16596	-1.25258	0.064112	0.025758		1.1663	0.031867	0.031213	0.067418
1.16459	7.2839	0.034902	-0.117464		1.16663	2.62732		1.16663	-1.25301	0.064352	0.025979		1.16698	0.032238	0.030905	0.067018
1.16526	7.3006	0.035514	-0.11855		1.16731	2.62823		1.16731	-1.2528	0.064643	0.024884		1.16765	0.032437	0.031016	0.067523
1.16594	7.31833	0.033096	-0.118747		1.16798	2.62869		1.16798	-1.25383	0.06499	0.025389		1.16833	0.033327	0.030516	0.06807
1.16661	7.33607	0.033797	-0.119103		1.16866	2.62841		1.16866	-1.25354	0.065548	0.025346		1.169	0.033838	0.030676	0.067783
1.16729	7.35321	0.033027	-0.11848		1.16934	2.62762		1.16934	-1.25375	0.066149	0.024409		1.16968	0.034348	0.031599	0.066978
1.16796	7.36981	0.032122	-0.118288		1.17001	2.62908		1.17001	-1.25419	0.06618	0.02421		1.17036	0.034083	0.031941	0.065947
1.16864	7.38558	0.032517	-0.118247		1.17069	2.63111		1.17069	-1.25469	0.065831	0.024408		1.17103	0.034146	0.031873	0.065222
1.16931	7.40139	0.031033	-0.119002		1.17136	2.63158		1.17136	-1.2555	0.065935	0.024647		1.17171	0.034081	0.03215	0.06461
1.16999	7.41763	0.031861	-0.120274		1.17204	2.63202		1.17204	-1.25593	0.064782	0.024922		1.17239	0.03365	0.032495	0.064375
1.17066	7.43376	0.032292	-0.120352		1.17272	2.63363		1.17272	-1.25615	0.065495	0.024975		1.17306	0.033689	0.033016	0.064816
1.17134	7.44985	0.032431	-0.119748		1.17339	2.63407		1.17339	-1.2561	0.066044	0.024478		1.17374	0.03386	0.0329	0.064863
1.17201	7.46605	0.031544	-0.119119		1.17407	2.63399		1.17407	-1.25598	0.066322	0.023388		1.17441	0.033647	0.033882	0.065095
1.17269	7.48316	0.030922	-0.118525		1.17474	2.63437		1.17474	-1.25632	0.066646	0.023101		1.17509	0.033206	0.034559	0.065604
1.17336	7.49999	0.030237	-0.117957		1.17542	2.63493		1.17542	-1.25689	0.066952	0.022856		1.17576	0.032874	0.034558	0.066062
1.17404	7.51607	0.030598	-0.117033		1.1761	2.63525		1.1761	-1.25701	0.066351	0.021957		1.17644	0.03321	0.034642	0.066454
1.17471	7.53051	0.030746	-0.117249		1.17677	2.63541		1.17677	-1.25687	0.0654	0.021256		1.17712	0.034091	0.035244	0.066933
1.17539	7.54518	0.029656	-0.118477		1.17745	2.63533		1.17745	-1.25708	0.064859	0.020581		1.17779	0.034831	0.035988	0.067073
1.17606	7.56034	0.030249	-0.118683		1.17813	2.63545		1.17813	-1.25731	0.064584	0.01961		1.17847	0.034307	0.036569	0.066648
1.17674	7.57666	0.030917	-0.117988		1.1788	2.63559		1.1788	-1.25657	0.064693	0.018708		1.17915	0.034357	0.037177	0.067296
1.17741	7.59259	0.032557	-0.118748		1.17948	2.63648		1.17948	-1.25619	0.065581	0.018208		1.17982	0.033937	0.037004	0.067533
1.17809	7.60711	0.034019	-0.120056		1.18015	2.63689		1.18015	-1.25647	0.066347	0.018436		1.1805	0.03327	0.036603	0.067604
1.17876	7.62248	0.035035	-0.120542		1.18083	2.63591		1.18083	-1.25611	0.066684	0.018347		1.18117	0.032176	0.03684	0.066968
1.17944	7.63717	0.034507	-0.119664		1.18151	2.6359		1.18151	-1.25612	0.067413	0.017953		1.18185	0.032599	0.036905	0.066344
1.18011	7.65247	0.035405	-0.119452		1.18218	2.63682		1.18218	-1.25671	0.068067	0.018047		1.18253	0.032316	0.036902	0.066172
1.18078	7.6686	0.035568	-0.120194		1.18286	2.63713		1.18286	-1.25658	0.069112	0.018483		1.1832	0.032457	0.03663	0.065786
1.18146	7.68424	0.035263	-0.119891		1.18353	2.63675		1.18353	-1.2572	0.069459	0.018182		1.18388	0.032662	0.036109	0.066075
1.18213	7.69952	0.036457	-0.119667		1.18421	2.63633		1.18421	-1.25724	0.068778	0.017436		1.18455	0.032389	0.036115	0.066068
1.18281	7.71474	0.037138	-0.119133		1.18489	2.63714		1.18489	-1.25809	0.070087	0.017604		1.18523	0.032199	0.036438	0.065941
1.18348	7.73073	0.037045	-0.118491		1.18556	2.63857		1.18556	-1.25841	0.071072	0.017213		1.18591	0.031786	0.036873	0.065772
1.18416	7.7462	0.036852	-0.11877		1.18624	2.63977		1.18624	-1.25786	0.071112	0.01685		1.18658	0.032323	0.037246	0.065409
1.18483	7.7623	0.037007	-0.118658		1.18691	2.63789		1.18691	-1.25778	0.071568	0.016845		1.18726	0.032744	0.036801	0.065466
1.18551	7.77805	0.036476	-0.118531		1.18759	2.63655		1.18759	-1.25837	0.071918	0.016512		1.18793	0.033029	0.037184	0.065739
1.18618	7.79385	0.036556	-0.117751		1.18827	2.63628		1.18827	-1.2592	0.072822	0.016331		1.18861	0.033264	0.037932	0.066518
1.18686	7.8107	0.037087	-0.11718		1.18894	2.63698		1.18894	-1.25942	0.073713	0.016141		1.18929	0.033304	0.038238	0.067368
1.18753	7.82695	0.036158	-0.117421		1.18962	2.63665		1.18962	-1.2591	0.074152	0.015058		1.18996	0.032878	0.0386	0.067085
1.18821	7.84272	0.035859	-0.118974		1.19029	2.63662		1.19029	-1.25925	0.074785	0.015645		1.19064	0.032229	0.039321	0.067439
1.18888	7.85689	0.037096	-0.119895		1.19097	2.63626		1.19097	-1.25959	0.075718	0.015752		1.19131	0.032033	0.039778	0.067143
1.18956	7.87249	0.038549	-0.121014		1.19165	2.6354		1.19165	-1.2598	0.07603	0.014814		1.19199	0.032141	0.039311	0.066112
1.19023	7.88761	0.039216	-0.122185		1.19232	2.63461		1.19232	-1.25981	0.076068	0.014613		1.19267	0.032134	0.038662	0.064957
1.19091	7.90351	0.039731	-0.121979		1.193	2.63424		1.193	-1.2597	0.076637	0.014465		1.19334	0.032394	0.038306	0.064215
1.19158	7.92187	0.040077	-0.12084		1.19367	2.63363		1.19367	-1.25961	0.076287	0.014464		1.19402	0.032359	0.037953	0.064201
1.19226	7.93783	0.040276	-0.119729		1.19435	2.63343		1.19435	-1.26044	0.076877	0.014723		1.1947	0.03209	0.038114	0.064214
1.19293	7.95469	0.041155	-0.120189		1.19503	2.63233		1.19503	-1.26174	0.077733	0.014415		1.19537	0.031682	0.038417	0.064285
1.19361	7.97002	0.041027	-0.120429		1.1957	2.63283		1.1957	-1.26082	0.078158	0.013954		1.19605	0.031921	0.037526	0.064656
1.19428	7.98594	0.041122	-0.120199		1.19638	2.63306		1.19638	-1.26061	0.078622	0.01393		1.19672	0.032056	0.037011	0.064391
1.19496	8.00195	0.040755	-0.119416		1.19705	2.63267		1.19705	-1.26061	0.078977	0.014057		1.1974	0.031709	0.03792	0.064438
1.19563	8.01713	0.041175	-0.118417		1.19773	2.63289		1.19773	-1.26081	0.079339	0.013595		1.19808	0.031312	0.039736	0.064654
1.19631	8.03238	0.041739	-0.119279		1.19841	2.63235		1.19841	-1.26086	0.079889	0.014016		1.19875	0.030685	0.039839	0.06487
1.19698	8.04805	0.0417	-0.119473		1.19908	2.63148		1.19908	-1.26082	0.080091	0.013899		1.19943	0.030637	0.038631	0.065188
1.19766	8.06282	0.042265	-0.118947		1.19976	2.63112		1.19976	-1.26088	0.079948	0.0132		1.2001	0.030414	0.037518	0.065337
1.19833	8.07702	0.042883	-0.119567		1.20043	2.63031		1.20043	-1.26098	0.080121	0.013317		1.20078	0.031509	0.036699	0.065842
1.19901	8.09037	0.043235	-0.117494		1.20111	2.62848		1.20111	-1.261	0.080482	0.014355		1.20146	0.031193	0.037122	0.065813
1.19968	8.10445	0.04263	-0.117014		1.20179	2.62617		1.20179	-1.26067	0.080373	0.014905		1.20213	0.031981	0.037383	0.066086
1.20036	8.11943	0.041713	-0.118409		1.20246	2.62535		1.20246	-1.26053	0.08034	0.014649		1.20281	0.032636	0.03781	0.066371
1.20103	8.135	0.041689	-0.119508		1.20314	2.62494		1.20314	-1.26003	0.080653	0.014518		1.20348	0.03246	0.037852	0.066595
1.20171	8.151	0.041799	-0.119609		1.20382	2.62526		1.20382	-1.26105	0.081002	0.014659		1.20416	0.032616	0.037524	0.066346
1.20238	8.16639	0.041651	-0.12033		1.20449	2.62481		1.20449	-1.26056	0.08136	0.014057		1.20484	0.032302	0.037909	0.067713
1.20305	8.18276	0.040428	-0.121072		1.20517	2.62386		1.20517	-1.26031	0.080215	0.014117		1.20551	0.032376	0.038761	0.068432
1.20373	8.19704	0.040146	-0.120564		1.20584	2.6226		1.20584	-1.26012	0.08034	0.01478		1.20619	0.032363	0.038605	0.069668
1.2044	8.21218	0.040107	-0.120305		1.20652	2.62142		1.20652	-1.25978	0.081278	0.015065		1.20687	0.03168	0.038266	0.070047
1.20508	8.2276	0.039539	-0.118724		1.2072	2.62099		1.2072	-1.25919	0.0825	0.015163		1.20754	0.031283	0.039296	0.070204
1.20575	8.24197	0.039102	-0.118521		1.20787	2.62078		1.20787	-1.25867	0.083828	0.015313		1.20822	0.03179	0.039151	0.070272
1.20643	8.25614	0.039083	-0.117268		1.20855	2.62155		1.20855	-1.25882	0.084254	0.015034		1.20889	0.0326	0.038986	0.069772
1.2071	8.27094	0.038747	-0.116242		1.20922	2.62188		1.20922	-1.25899	0.08514	0.014505		1.20957	0.032831	0.038936	0.069134
1.20778	8.28662	0.038575	-0.117008		1.2099	2.62145		1.2099	-1.2594	0.08642	0.014492		1.21025	0.032331	0.039243	0.069132
1.20845	8.3013	0.039584	-0.116533		1.21058	2.62108		1.21058	-1.25996	0.087228	0.015343		1.21092	0.031844	0.03871	0.069352
1.20913	8.31529	0.039974	-0.117173		1.21125	2.62158		1.21125	-1.25969	0.087992	0.015787		1.2116	0.031973	0.039054	0.069081
1.2098	8.32949	0.040112	-0.116578		1.21193	2.62203		1.21193	-1.25959	0.088401	0.015526		1.21227	0.032153	0.03954	0.068623
1.21048	8.34535	0.040242	-0.116087		1.2126	2.62135		1.2126	-1.26002	0.089078	0.015651		1.21295	0.032112	0.039764	0.068386
1.21115	8.36073	0.04087	-0.115315		1.21328	2.62137		1.21328	-1.2604	0.089681	0.015293		1.21363	0.031818	0.039828	0.06879
1.21183	8.37563	0.040558	-0.115721		1.21396	2.62094		1.21396	-1.25964	0.090751	0.015865		1.2143	0.031892	0.039908	0.068272
1.2125	8.39181	0.039959	-0.115976		1.21463	2.62095		1.21463	-1.26041	0.092294	0.016856		1.21498	0.032191	0.039632	0.067462
1.21318	8.40752	0.038997	-0.115131		1.21531	2.62138		1.21531	-1.26151	0.093326	0.017451		1.21565	0.032429	0.038954	0.067243
1.21385	8.42233	0.03854	-0.115303		1.21598	2.6212		1.21598	-1.26136	0.0934	0.01708		1.21633	0.032569	0.038906	0.066586
1.21453	8.43855	0.038506	-0.115531		1.21666	2.62079		1.21666	-1.26184	0.093112	0.016689		1.21701	0.032437	0.038688	0.066771
1.2152	8.45429	0.036856	-0.115885		1.21734	2.62089		1.21734	-1.26285	0.0932	0.016597		1.21768	0.032595	0.038179	0.067005
1.21588	8.46842	0.036505	-0.117504		1.21801	2.62141		1.21801	-1.26299	0.093425	0.016586		1.21836	0.032299	0.038328	0.067167
1.21655	8.483	0.037918	-0.117578		1.21869	2.62189		1.21869	-1.2628	0.093441	0.016912		1.21904	0.031532	0.038523	0.067531
1.21723	8.49715	0.037963	-0.115709		1.21937	2.62179		1.21937	-1.26279	0.093102	0.017157		1.21971	0.031412	0.037939	0.067753
1.2179	8.51116	0.039129	-0.115174		1.22004	2.62159		1.22004	-1.26261	0.093238	0.01714		1.22039	0.030938	0.038023	0.068133
1.21857	8.52566	0.039379	-0.115254		1.22072	2.62109		1.22072	-1.2622	0.094185	0.017176		1.22106	0.030802	0.036932	0.067985
1.21925	8.54078	0.040667	-0.114397		1.22139	2.62203		1.22139	-1.26237	0.094441	0.01666		1.22174	0.031441	0.036398	0.067494
1.21992	8.55368	0.041492	-0.114525		1.22207	2.62106		1.22207	-1.26306	0.093914	0.01739		1.22242	0.03186	0.0368	0.067173
1.2206	8.56669	0.041995	-0.115031		1.22274	2.62131		1.22274	-1.2632	0.093524	0.017946		1.22309	0.032509	0.03727	0.066956
1.22128	8.58013	0.04241	-0.114377		1.22342	2.62135		1.22342	-1.26297	0.093806	0.018059		1.22377	0.033124	0.03706	0.066457
1.22195	8.59427	0.043591	-0.113649		1.2241	2.62127		1.2241	-1.2628	0.094277	0.017794		1.22444	0.033577	0.036416	0.066341
1.22262	8.61008	0.043866	-0.113016		1.22477	2.62081		1.22477	-1.26294	0.094146	0.01757		1.22512	0.032624	0.036086	0.06622
1.2233	8.62556	0.042823	-0.112858		1.22545	2.61967		1.22545	-1.26339	0.093813	0.018495		1.2258	0.032545	0.035895	0.066266
1.22397	8.63963	0.042507	-0.112803		1.22612	2.61936		1.22612	-1.26381	0.094298	0.019238		1.22647	0.032776	0.03547	0.066501
1.22465	8.65262	0.041133	-0.112424		1.2268	2.61917		1.2268	-1.26429	0.094617	0.01862		1.22715	0.033001	0.035228	0.0661
1.22532	8.66678	0.040653	-0.11239		1.22748	2.61914		1.22748	-1.26491	0.0944	0.01847		1.22782	0.033064	0.035352	0.066558
1.226	8.6817	0.039465	-0.112188		1.22815	2.61903		1.22815	-1.26545	0.094316	0.018988		1.2285	0.033122	0.035415	0.066936
1.22667	8.69598	0.04022	-0.112312		1.22883	2.61836		1.22883	-1.26597	0.094757	0.018954		1.22918	0.03317	0.035162	0.068236
1.22735	8.70982	0.038904	-0.112531		1.22951	2.61732		1.22951	-1.26677	0.095618	0.018435		1.22985	0.033014	0.035563	0.06779
1.22802	8.72437	0.03753	-0.112461		1.23018	2.61572		1.23018	-1.26675	0.096428	0.018073		1.23053	0.032735	0.035958	0.067876
1.2287	8.73845	0.036983	-0.111647		1.23086	2.61592		1.23086	-1.26754	0.09681	0.017658		1.23121	0.032764	0.035758	0.067531
1.22937	8.75244	0.036995	-0.112218		1.23153	2.61459		1.23153	-1.26733	0.09686	0.017829		1.23188	0.033138	0.035641	0.06787
1.23005	8.76804	0.037461	-0.111776		1.23221	2.61358		1.23221	-1.2677	0.096942	0.01839		1.23256	0.033222	0.036355	0.067684
1.23072	8.78263	0.036434	-0.111301		1.23289	2.614		1.23289	-1.268	0.097067	0.01779		1.23323	0.033122	0.036911	0.067198
1.2314	8.79651	0.035844	-0.111048		1.23356	2.61399		1.23356	-1.26797	0.097448	0.018481		1.23391	0.033505	0.03661	0.06623
1.23207	8.81122	0.037265	-0.110537		1.23424	2.61461		1.23424	-1.26791	0.098251	0.018069		1.23459	0.033817	0.03627	0.066026
1.23275	8.82595	0.037809	-0.110358		1.23491	2.61517		1.23491	-1.2676	0.098823	0.01714		1.23526	0.033713	0.036281	0.066516
1.23342	8.84013	0.038285	-0.110692		1.23559	2.61436		1.23559	-1.26805	0.100009	0.016611		1.23594	0.034341	0.03724	0.066947
1.2341	8.8543	0.038728	-0.111208		1.23627	2.61488		1.23627	-1.26891	0.100759	0.016878		1.23661	0.033982	0.037548	0.066671
1.23477	8.8684	0.038786	-0.109906		1.23694	2.614		1.23694	-1.26884	0.101811	0.016386		1.23729	0.03379	0.03808	0.065933
1.23545	8.88201	0.038193	-0.108309		1.23762	2.61425		1.23762	-1.26884	0.101896	0.015414		1.23797	0.033544	0.038226	0.065321
1.23612	8.89676	0.036065	-0.108796		1.23829	2.61321		1.23829	-1.26924	0.102792	0.014221		1.23864	0.033055	0.03806	0.06482
1.2368	8.91187	0.034672	-0.108203		1.23897	2.61329		1.23897	-1.26958	0.104016	0.01407		1.23932	0.033524	0.037699	0.064306
1.23747	8.92614	0.032515	-0.107104		1.23965	2.61308		1.23965	-1.27061	0.105031	0.01396		1.23999	0.034063	0.037702	0.064135
1.23815	8.94177	0.032494	-0.107398		1.24032	2.61206		1.24032	-1.27103	0.105773	0.013733		1.24067	0.034691	0.038272	0.064232
1.23882	8.9564	0.031357	-0.107557		1.241	2.61096		1.241	-1.27141	0.106157	0.013778		1.24135	0.03465	0.038307	0.064098
1.2395	8.97051	0.032174	-0.108125		1.24168	2.61011		1.24168	-1.27194	0.106643	0.013147		1.24202	0.034587	0.038297	0.064594
1.24017	8.98594	0.033302	-0.108174		1.24235	2.61006		1.24235	-1.27235	0.107108	0.012796		1.2427	0.034617	0.038427	0.064332
1.24084	9.00085	0.034235	-0.108146		1.24303	2.60919		1.24303	-1.27261	0.107468	0.01255		1.24337	0.034622	0.039218	0.064679
1.24152	9.01511	0.034782	-0.108747		1.2437	2.60856		1.2437	-1.27353	0.107753	0.012362		1.24405	0.034532	0.038968	0.064979
1.24219	9.02862	0.033865	-0.109004		1.24438	2.60709		1.24438	-1.27428	0.107701	0.012842		1.24473	0.033986	0.038468	0.064926
1.24287	9.04147	0.033397	-0.107981		1.24506	2.60712		1.24506	-1.27436	0.108127	0.013482		1.2454	0.032956	0.037785	0.066208
1.24354	9.05549	0.032893	-0.107371		1.24573	2.60661		1.24573	-1.27488	0.109215	0.013587		1.24608	0.032641	0.037849	0.066489
1.24422	9.06973	0.033805	-0.107279		1.24641	2.60652		1.24641	-1.27517	0.10817	0.013		1.24676	0.032751	0.037806	0.066718
1.24489	9.08407	0.033376	-0.107074		1.24708	2.60582		1.24708	-1.27454	0.108136	0.013377		1.24743	0.033088	0.038082	0.06682
1.24557	9.09862	0.034224	-0.107657		1.24776	2.60431		1.24776	-1.27446	0.107521	0.013415		1.24811	0.032596	0.037218	0.066784
1.24624	9.10953	0.034436	-0.10738		1.24844	2.60494		1.24844	-1.2743	0.107121	0.012832		1.24878	0.032243	0.036517	0.066929
1.24692	9.12207	0.034023	-0.108203		1.24911	2.60461		1.24911	-1.27464	0.107372	0.012693		1.24946	0.031651	0.036459	0.06722
1.24759	9.13489	0.035025	-0.109744		1.24979	2.60298		1.24979	-1.27544	0.10781	0.012127		1.25013	0.031183	0.036398	0.067342
1.24827	9.14789	0.035281	-0.110281		1.25046	2.60307		1.25046	-1.27673	0.107915	0.011309		1.25081	0.030569	0.036354	0.067256
1.24894	9.16193	0.035458	-0.110615		1.25114	2.6018		1.25114	-1.27713	0.107558	0.011075		1.25149	0.029787	0.036865	0.06715
1.24962	9.17523	0.035729	-0.109859		1.25182	2.60058		1.25182	-1.27741	0.107044	0.011056		1.25216	0.029324	0.036901	0.067047
1.25029	9.18891	0.036031	-0.108893		1.25249	2.59962		1.25249	-1.27752	0.106842	0.01191		1.25284	0.029129	0.036567	0.06686
1.25097	9.2027	0.035281	-0.109184		1.25317	2.59808		1.25317	-1.27768	0.107172	0.01082		1.25352	0.029749	0.036937	0.067095
1.25164	9.21505	0.034789	-0.110836		1.25384	2.59709		1.25384	-1.27743	0.107771	0.010423		1.25419	0.03043	0.037431	0.067136
1.25232	9.22594	0.035912	-0.111415		1.25452	2.59504		1.25452	-1.27702	0.108164	0.009941		1.25487	0.030588	0.037195	0.067324
1.25299	9.23571	0.036434	-0.11185		1.2552	2.59401		1.2552	-1.27702	0.108409	0.009616		1.25554	0.031378	0.037135	0.067332
1.25367	9.24807	0.037469	-0.113033		1.25587	2.5929		1.25587	-1.2774	0.109314	0.009738		1.25622	0.032133	0.03778	0.066998
1.25434	9.26107	0.038629	-0.112799		1.25655	2.59187		1.25655	-1.27803	0.109342	0.010108		1.2569	0.032607	0.037447	0.066848
1.25502	9.27277	0.039315	-0.112949		1.25723	2.59203		1.25723	-1.27866	0.109417	0.010292		1.25757	0.032426	0.038007	0.067071
1.25569	9.28543	0.039398	-0.113642		1.2579	2.59279		1.2579	-1.27855	0.10974	0.010098		1.25825	0.031932	0.038255	0.067353
1.25637	9.29748	0.039381	-0.11464		1.25858	2.59349		1.25858	-1.27874	0.111258	0.009689		1.25892	0.031265	0.038523	0.067402
1.25704	9.30835	0.039476	-0.114627		1.25925	2.59281		1.25925	-1.27915	0.112246	0.009315		1.2596	0.030651	0.038544	0.067779
1.25771	9.32098	0.039427	-0.113637		1.25993	2.59191		1.25993	-1.27937	0.112468	0.009336		1.26028	0.029452	0.039134	0.068241
1.25839	9.3337	0.039896	-0.113511		1.2606	2.59245		1.2606	-1.27889	0.11325	0.009947		1.26095	0.029452	0.039845	0.068141
1.25907	9.34742	0.040103	-0.112978		1.26128	2.59221		1.26128	-1.27946	0.113651	0.010697		1.26163	0.030559	0.039867	0.067817
1.25974	9.35999	0.03989	-0.114515		1.26196	2.59125		1.26196	-1.27944	0.11315	0.009905		1.26231	0.031146	0.040118	0.067992
1.26041	9.37158	0.038572	-0.114175		1.26263	2.59091		1.26263	-1.27985	0.113212	0.008833		1.26298	0.031315	0.040717	0.068539
1.26109	9.3835	0.038061	-0.115226		1.26331	2.59118		1.26331	-1.28001	0.113911	0.008222		1.26366	0.031235	0.040563	0.068354
1.26176	9.3952	0.038195	-0.11491		1.26398	2.59119		1.26398	-1.27975	0.114453	0.007507		1.26433	0.030734	0.040544	0.068502
1.26244	9.40693	0.037186	-0.115705		1.26466	2.59043		1.26466	-1.27951	0.114957	0.006997		1.26501	0.030557	0.040876	0.067507
1.26311	9.42039	0.037997	-0.115894		1.26534	2.58936		1.26534	-1.27938	0.114966	0.006355		1.26568	0.030623	0.041403	0.068497
1.26379	9.43268	0.038329	-0.114578		1.26601	2.58865		1.26601	-1.27931	0.114932	0.005725		1.26636	0.030738	0.040789	0.068345
1.26446	9.44637	0.037898	-0.112621		1.26669	2.58767		1.26669	-1.27928	0.115525	0.005501		1.26704	0.030935	0.040546	0.068969
1.26514	9.459	0.03752	-0.111671		1.26737	2.58643		1.26737	-1.27942	0.115751	0.005922		1.26771	0.030968	0.040613	0.068154
1.26581	9.47054	0.036873	-0.112283		1.26804	2.5853		1.26804	-1.27959	0.116007	0.006723		1.26839	0.031148	0.04027	0.067491
1.26649	9.4837	0.035032	-0.113742		1.26872	2.5844		1.26872	-1.28017	0.11669	0.006947		1.26907	0.031035	0.040174	0.067777
1.26716	9.49558	0.033675	-0.113925		1.26939	2.58496		1.26939	-1.28126	0.117214	0.006717		1.26974	0.031879	0.040976	0.068119
1.26784	9.50688	0.03514	-0.112807		1.27007	2.5842		1.27007	-1.28177	0.11701	0.006365		1.27042	0.031845	0.040891	0.067889
1.26851	9.51938	0.034471	-0.112448		1.27075	2.58439		1.27075	-1.28175	0.117044	0.006248		1.27109	0.031687	0.040643	0.066867
1.26919	9.53257	0.035006	-0.11285		1.27142	2.58408		1.27142	-1.28143	0.117137	0.006103		1.27177	0.031786	0.040027	0.065438
1.26986	9.5464	0.034953	-0.112799		1.2721	2.58393		1.2721	-1.28214	0.117694	0.005472		1.27245	0.031584	0.039344	0.064725
1.27054	9.55953	0.035362	-0.112677		1.27277	2.5836		1.27277	-1.28249	0.118644	0.005559		1.27312	0.031561	0.039099	0.064414
1.27121	9.57252	0.035982	-0.112511		1.27345	2.58241		1.27345	-1.28215	0.118822	0.006307		1.2738	0.031699	0.039075	0.064487
1.27189	9.58558	0.0355	-0.111728		1.27413	2.58161		1.27413	-1.28214	0.118965	0.005933		1.27448	0.031543	0.039277	0.065392
1.27256	9.5979	0.035576	-0.111813		1.2748	2.58063		1.2748	-1.28254	0.119389	0.007071		1.27515	0.030978	0.039555	0.066371
1.27324	9.6098	0.0349	-0.11173		1.27548	2.57874		1.27548	-1.28277	0.119812	0.0056		1.27583	0.030292	0.039385	0.067575
1.27391	9.62194	0.034461	-0.112142		1.27615	2.57916		1.27615	-1.28267	0.120079	0.006005		1.2765	0.029874	0.038957	0.068074
1.27459	9.63368	0.034653	-0.11263		1.27683	2.57867		1.27683	-1.28296	0.120344	0.005885		1.27718	0.029897	0.039339	0.067596
1.27526	9.64563	0.035815	-0.112716		1.27751	2.57731		1.27751	-1.28243	0.120539	0.006047		1.27785	0.029852	0.039184	0.06707
1.27594	9.65768	0.037131	-0.112188		1.27818	2.57667		1.27818	-1.28216	0.120615	0.006145		1.27853	0.029362	0.038105	0.066591
1.27661	9.66919	0.03785	-0.111989		1.27886	2.57663		1.27886	-1.28282	0.120726	0.006058		1.27921	0.029741	0.038564	0.06647
1.27729	9.68079	0.038926	-0.112624		1.27954	2.57643		1.27954	-1.28334	0.122093	0.006054		1.27988	0.030382	0.038207	0.067043
1.27796	9.69175	0.040423	-0.112401		1.28021	2.57508		1.28021	-1.28314	0.122765	0.005752		1.28056	0.031274	0.038139	0.066874
1.27863	9.70228	0.041603	-0.111176		1.28089	2.57463		1.28089	-1.2828	0.123668	0.004847		1.28123	0.031835	0.038625	0.067401
1.27931	9.71357	0.043139	-0.110031		1.28156	2.57451		1.28156	-1.28263	0.123659	0.00413		1.28191	0.031633	0.03867	0.066636
1.27998	9.72587	0.04306	-0.109301		1.28224	2.5727		1.28224	-1.28229	0.12383	0.004081		1.28259	0.031486	0.037406	0.066352
1.28066	9.73662	0.042865	-0.109482		1.28292	2.57077		1.28292	-1.28198	0.124212	0.004632		1.28326	0.031482	0.036911	0.066316
1.28133	9.74658	0.043053	-0.109694		1.28359	2.57023		1.28359	-1.28277	0.123987	0.004848		1.28394	0.032195	0.036683	0.066452
1.28201	9.75642	0.042756	-0.108579		1.28427	2.57117		1.28427	-1.28328	0.12494	0.005319		1.28462	0.032296	0.036844	0.066686
1.28268	9.76619	0.043549	-0.107731		1.28494	2.57123		1.28494	-1.28413	0.125452	0.006278		1.28529	0.032116	0.036553	0.066405
1.28336	9.7769	0.044641	-0.106599		1.28562	2.57005		1.28562	-1.28449	0.126417	0.00606		1.28597	0.031836	0.036463	0.065818
1.28403	9.78834	0.046418	-0.106477		1.28629	2.56808		1.28629	-1.28493	0.12709	0.006256		1.28664	0.031818	0.03593	0.064865
1.28471	9.80006	0.046291	-0.106481		1.28697	2.56718		1.28697	-1.28497	0.127913	0.0064		1.28732	0.031613	0.035452	0.065118
1.28538	9.81068	0.046761	-0.105939		1.28765	2.56649		1.28765	-1.28509	0.128748	0.006283		1.288	0.03097	0.034771	0.065392
1.28606	9.82073	0.04662	-0.104828		1.28832	2.56686		1.28832	-1.28506	0.129446	0.006467		1.28867	0.031307	0.033814	0.065307
1.28673	9.8313	0.04745	-0.1042		1.289	2.56635		1.289	-1.2852	0.130021	0.006485		1.28935	0.032205	0.034132	0.065651
1.28741	9.84137	0.047004	-0.104021		1.28968	2.56582		1.28968	-1.28573	0.130179	0.006236		1.29002	0.031423	0.03422	0.06503
1.28808	9.8519	0.046837	-0.104985		1.29035	2.56547		1.29035	-1.28592	0.130428	0.006274		1.2907	0.030889	0.03493	0.065022
1.28876	9.86195	0.04657	-0.105893		1.29103	2.56544		1.29103	-1.28612	0.131156	0.006653		1.29138	0.031007	0.035733	0.06542
1.28943	9.87235	0.047064	-0.104714		1.2917	2.56409		1.2917	-1.28675	0.131153	0.006912		1.29205	0.030478	0.03627	0.065647
1.29011	9.88256	0.046956	-0.104037		1.29238	2.5631		1.29238	-1.28707	0.130588	0.006549		1.29273	0.029541	0.036631	0.06522
1.29078	9.89216	0.047178	-0.103575		1.29306	2.56193		1.29306	-1.28666	0.130957	0.005773		1.2934	0.029514	0.037308	0.065735
1.29146	9.90159	0.04793	-0.102666		1.29373	2.56135		1.29373	-1.28745	0.131734	0.006101		1.29408	0.03015	0.03756	0.066219
1.29213	9.9111	0.047705	-0.101896		1.29441	2.55897		1.29441	-1.2886	0.131772	0.006485		1.29476	0.030155	0.037487	0.066721
1.29281	9.92282	0.046978	-0.101865		1.29508	2.55597		1.29508	-1.28866	0.131859	0.006508		1.29543	0.03045	0.037298	0.06664
1.29348	9.93295	0.046657	-0.101517		1.29576	2.55402		1.29576	-1.2886	0.131911	0.006152		1.29611	0.030445	0.037089	0.066604
1.29416	9.94193	0.047215	-0.100827		1.29644	2.55388		1.29644	-1.2887	0.13207	0.005714		1.29679	0.031611	0.036978	0.067089
1.29483	9.95259	0.045747	-0.101155		1.29711	2.55314		1.29711	-1.28941	0.132347	0.005443		1.29746	0.031359	0.036655	0.067474
1.2955	9.96246	0.045066	-0.102055		1.29779	2.55112		1.29779	-1.29016	0.132889	0.004973		1.29814	0.031097	0.036692	0.067264
1.29618	9.97189	0.045179	-0.102494		1.29846	2.54981		1.29846	-1.2903	0.133685	0.005461		1.29881	0.031273	0.037457	0.066676
1.29686	9.98129	0.045273	-0.103222		1.29914	2.5519		1.29914	-1.29044	0.13416	0.006455		1.29949	0.031316	0.037046	0.066101
1.29753	9.99168	0.046209	-0.103725		1.29982	2.55201		1.29982	-1.29126	0.134087	0.00647		1.30017	0.031313	0.037124	0.065998
1.29821	10.0013	0.047985	-0.104104		1.30049	2.55217		1.30049	-1.29192	0.134421	0.005975		1.30084	0.031801	0.037095	0.06631
1.29888	10.0126	0.048067	-0.10542		1.30117	2.55026		1.30117	-1.292	0.134711	0.006291		1.30152	0.032384	0.036865	0.066523
1.29955	10.0215	0.048299	-0.105756		1.30184	2.54935		1.30184	-1.29222	0.135181	0.007099		1.30219	0.03192	0.035989	0.066615
1.30023	10.0322	0.048854	-0.106699		1.30252	2.54809		1.30252	-1.29268	0.135149	0.007319		1.30287	0.0318	0.036227	0.067553
1.3009	10.0428	0.047834	-0.106895		1.3032	2.54655		1.3032	-1.29323	0.135236	0.007056		1.30355	0.032623	0.036811	0.067788
1.30158	10.0515	0.047158	-0.108099		1.30387	2.54564		1.30387	-1.29357	0.13525	0.006807		1.30422	0.033871	0.036733	0.067834
1.30225	10.0615	0.046928	-0.108826		1.30455	2.54368		1.30455	-1.29325	0.135443	0.006387		1.3049	0.033145	0.036922	0.067797
1.30293	10.0703	0.04664	-0.109202		1.30523	2.5422		1.30523	-1.2929	0.136065	0.006143		1.30557	0.033709	0.037177	0.067668
1.3036	10.0784	0.04536	-0.10948		1.3059	2.5413		1.3059	-1.29239	0.137166	0.005523		1.30625	0.033635	0.03666	0.06787
1.30428	10.0884	0.044276	-0.109839		1.30658	2.54043		1.30658	-1.29303	0.137353	0.006072		1.30693	0.032846	0.036475	0.068486
1.30495	10.0974	0.044337	-0.108511		1.30725	2.53921		1.30725	-1.29353	0.137386	0.006578		1.3076	0.032396	0.036545	0.068834
1.30563	10.1062	0.044467	-0.109758		1.30793	2.53688		1.30793	-1.2946	0.137725	0.00658		1.30828	0.032864	0.036652	0.068803
1.3063	10.1142	0.044448	-0.110461		1.30861	2.53595		1.30861	-1.29369	0.137475	0.006902		1.30896	0.033319	0.037312	0.069093
1.30698	10.1237	0.044945	-0.111702		1.30928	2.53477		1.30928	-1.29391	0.137173	0.006725		1.30963	0.033097	0.0381	0.069423
1.30765	10.1341	0.043748	-0.112022		1.30996	2.53325		1.30996	-1.29477	0.137241	0.006195		1.31031	0.032735	0.038705	0.0696
1.30833	10.1427	0.042982	-0.113888		1.31063	2.53161		1.31063	-1.29517	0.137491	0.00653		1.31098	0.032739	0.038635	0.068647
1.309	10.1522	0.043349	-0.114748		1.31131	2.53131		1.31131	-1.29506	0.137252	0.006067		1.31166	0.03319	0.037823	0.068749
1.30968	10.1604	0.043401	-0.11375		1.31199	2.53066		1.31199	-1.29514	0.135805	0.006955		1.31234	0.033126	0.03852	0.067946
1.31035	10.1695	0.042639	-0.113041		1.31266	2.52832		1.31266	-1.29557	0.13592	0.007783		1.31301	0.032895	0.038186	0.067625
1.31103	10.1792	0.04263	-0.112335		1.31334	2.52689		1.31334	-1.29651	0.135764	0.007566		1.31369	0.032354	0.037701	0.067899
1.3117	10.1881	0.043393	-0.113214		1.31401	2.52644		1.31401	-1.29786	0.135961	0.007134		1.31436	0.032136	0.037904	0.067529
1.31238	10.1979	0.042928	-0.113321		1.31469	2.5257		1.31469	-1.29866	0.136528	0.007152		1.31504	0.03303	0.03848	0.067343
1.31305	10.2056	0.041756	-0.113503		1.31537	2.52437		1.31537	-1.29865	0.136917	0.006994		1.31572	0.0331	0.038122	0.066976
1.31373	10.2131	0.040894	-0.114211		1.31604	2.52295		1.31604	-1.29868	0.137056	0.006163		1.31639	0.032589	0.03784	0.066574
1.3144	10.2219	0.039252	-0.11354		1.31672	2.52202		1.31672	-1.29933	0.136968	0.005671		1.31707	0.031709	0.038199	0.065928
1.31507	10.2309	0.03799	-0.112901		1.31739	2.5206		1.31739	-1.30022	0.137047	0.006307		1.31774	0.03213	0.038096	0.066052
1.31575	10.2381	0.03764	-0.112355		1.31807	2.51911		1.31807	-1.29945	0.13726	0.006037		1.31842	0.03237	0.037984	0.066012
1.31642	10.2468	0.037119	-0.11281		1.31875	2.51786		1.31875	-1.30057	0.137305	0.005902		1.3191	0.032266	0.039115	0.065804
1.3171	10.2539	0.037598	-0.111885		1.31942	2.51726		1.31942	-1.30011	0.137107	0.006083		1.31977	0.031933	0.040095	0.066014
1.31777	10.2612	0.038085	-0.111823		1.3201	2.51628		1.3201	-1.3001	0.138258	0.004662		1.32045	0.03159	0.0407	0.066173
1.31845	10.2689	0.037956	-0.11082		1.32078	2.51549		1.32078	-1.3	0.138611	0.004343		1.32113	0.03136	0.041274	0.066242
1.31912	10.2772	0.038075	-0.111105		1.32145	2.5151		1.32145	-1.30035	0.139379	0.003426		1.3218	0.03125	0.041815	0.066538
1.3198	10.2858	0.039007	-0.111742		1.32213	2.51467		1.32213	-1.30044	0.139303	0.003341		1.32248	0.031262	0.040364	0.066408
[truncated: 40,308 more rows]

## Sheet: Fig 3B
Time (h:mm:ss)	WT (n=5)					∆cspC (n=5)					∆cspC/cspC (n=5)					cspC R456A (n=3)					cspC D429A (n=3)					cspC D429K (n=3)					cspC R456A-D429A (n=3)
0:02:10	1	1	1	1	1	1	1	1	1	1	1	1	1	1	1	1	1	1			1	1	1			1	1	1			1	1	1
0:05:10	0.973837	0.967427	0.97041	1	0.996619	0.996865	0.993939	0.993773	1	1	0.97651	0.990132	0.993489	0.996639	1	0.852941	0.973524	0.943601			0.9653	1.00645	0.985429			0.90785	0.921147	0.984235			0.990212	0.95294	0.987291
0:08:10	0.938953	0.934853	0.97041	0.992895	0.993237	0.99373	0.984848	0.984431	1	0.996451	0.946309	0.980263	0.983722	0.989916	0.992613	0.757353	0.950357	0.880936			0.930599	0.996776	0.967945			0.795222	0.856631	0.949552			0.964111	0.915292	0.971405
0:11:10	0.915698	0.912052	0.963834	0.98579	0.986475	0.99373	0.987879	0.981317	0.984686	0.992901	0.916107	0.980263	0.97721	0.983193	0.981532	0.698529	0.917261	0.83707			0.902208	0.993552	0.944632			0.706485	0.81362	0.930633			0.95106	0.877644	0.945988
0:14:10	0.892442	0.889251	0.960547	0.978685	0.979712	0.990596	0.984848	0.978204	0.990812	0.996451	0.892617	0.970395	0.964188	0.97647	0.974145	0.654412	0.884166	0.796338			0.873817	0.990327	0.927147			0.641638	0.770609	0.905409			0.921696	0.843133	0.923747
0:17:10	0.875	0.869707	0.950683	0.971581	0.972949	0.987461	0.984848	0.968862	0.993874	0.992901	0.862416	0.963816	0.954421	0.973109	0.970452	0.610294	0.85438	0.768138			0.845426	0.980655	0.909662			0.590444	0.731183	0.892797			0.908645	0.805485	0.901507
0:20:10	0.866279	0.859935	0.944108	0.968028	0.972949	0.996865	0.981818	0.97509	0.981623	0.989352	0.848993	0.963816	0.947909	0.966386	0.959371	0.577206	0.827903	0.739939			0.820189	0.954861	0.886349			0.556314	0.691756	0.883338			0.898857	0.777249	0.882443
0:23:10	0.854651	0.846906	0.934244	0.946714	0.962805	0.99373	0.978788	0.97509	0.981623	0.985803	0.838926	0.960526	0.941398	0.963025	0.955677	0.551471	0.808046	0.71174			0.801262	0.954861	0.874693			0.525597	0.659498	0.86442			0.869493	0.749013	0.86338
0:26:10	0.84593	0.827362	0.924381	0.950266	0.956043	0.99373	0.969697	0.965749	0.984686	0.978704	0.818792	0.953947	0.925119	0.959664	0.94829	0.525735	0.78157	0.686674			0.769716	0.93874	0.860122			0.501706	0.62724	0.851808			0.856443	0.723915	0.84114
0:29:10	0.840116	0.814332	0.921093	0.939609	0.959424	0.99373	0.969697	0.968862	0.987749	0.982253	0.815436	0.950658	0.925119	0.956302	0.940903	0.507353	0.758403	0.664741			0.757098	0.941965	0.839723			0.488055	0.598566	0.848655			0.849917	0.708228	0.825254
0:32:10	0.828488	0.798046	0.917805	0.939609	0.94928	0.99373	0.960606	0.971976	0.987749	0.978704	0.798658	0.947368	0.918608	0.956302	0.940903	0.488971	0.738546	0.645941			0.73817	0.93874	0.830981			0.474403	0.569892	0.83289			0.833604	0.686267	0.809368
0:35:10	0.822674	0.788274	0.907942	0.939609	0.945899	0.996865	0.960606	0.965749	0.984686	0.982253	0.791946	0.9375	0.915352	0.949579	0.93721	0.474265	0.712069	0.630275			0.735016	0.932292	0.813496			0.457338	0.548387	0.829737			0.820553	0.67058	0.796659
0:38:10	0.811047	0.778502	0.901366	0.936056	0.94928	0.996865	0.951515	0.965749	0.984686	0.978704	0.778523	0.940789	0.905585	0.949579	0.933516	0.463235	0.702141	0.614608			0.728707	0.941965	0.807668			0.443686	0.526882	0.817125			0.80424	0.651756	0.787127
0:41:10	0.805233	0.775244	0.88164	0.928951	0.94928	1.00627	0.945455	0.968862	0.984686	0.982253	0.775168	0.9375	0.90233	0.946218	0.933516	0.455882	0.685593	0.595809			0.722397	0.945189	0.796011			0.433447	0.501792	0.807666			0.781401	0.632932	0.774418
0:44:10	0.805233	0.765472	0.891503	0.921847	0.94928	1	0.933333	0.978204	0.987749	0.989352	0.771812	0.934211	0.899074	0.949579	0.940903	0.448529	0.665735	0.577009			0.706625	0.941965	0.78144			0.43686	0.480287	0.7919			0.761825	0.626657	0.768064
0:47:10	0.796512	0.758958	0.884927	0.918294	0.935755	0.996865	0.930303	0.978204	0.975498	0.989352	0.761745	0.924342	0.895818	0.942857	0.93721	0.441176	0.652497	0.567609			0.706625	0.93874	0.775612			0.43686	0.469534	0.779288			0.752037	0.604696	0.76171
0:50:10	0.781977	0.739414	0.884927	0.921847	0.925611	1	0.936364	0.968862	0.972435	0.985803	0.738255	0.917763	0.889307	0.949579	0.926129	0.444853	0.639259	0.555076			0.694006	0.93874	0.769784			0.430034	0.455197	0.766676			0.732461	0.582735	0.749001
0:53:10	0.747093	0.729642	0.875064	0.911189	0.925611	1.00314	0.942424	0.971976	0.972435	0.985803	0.734899	0.924342	0.87954	0.946218	0.933516	0.4375	0.622711	0.53941			0.690852	0.925844	0.755213			0.423208	0.444444	0.747758			0.70636	0.570185	0.742646
0:56:10	0.726744	0.723127	0.888215	0.914742	0.932373	1.00627	0.936364	0.971976	0.950995	0.985803	0.721477	0.930921	0.869773	0.942857	0.933516	0.433824	0.606164	0.526877			0.66877	0.935516	0.749385			0.426621	0.430108	0.738299			0.690046	0.557636	0.72676
0:59:10	0.726744	0.716612	0.888215	0.904084	0.918848	1.01254	0.933333	0.97509	0.947932	0.978704	0.731544	0.927632	0.860006	0.932773	0.922435	0.430147	0.592925	0.514344			0.671924	0.919395	0.740643			0.423208	0.44086	0.719381			0.67047	0.538812	0.717229
1:02:10	0.738372	0.703583	0.884927	0.928951	0.928992	1	0.951515	0.97509	0.944869	0.964507	0.731544	0.9375	0.863262	0.919327	0.918742	0.426471	0.579687	0.498678			0.662461	0.919395	0.734814			0.419795	0.426523	0.709922			0.663945	0.516851	0.70452
1:05:10	0.738372	0.674267	0.884927	0.921847	0.925611	1.0094	0.957576	0.97509	0.929555	0.960957	0.721477	0.9375	0.873029	0.905882	0.915048	0.430147	0.553211	0.486145			0.640379	0.909723	0.714416			0.419795	0.419355	0.687851			0.65742	0.504301	0.688634
1:08:10	0.735465	0.661238	0.88164	0.936056	0.918848	1.01254	0.960606	0.97509	0.932618	0.971605	0.697987	0.940789	0.866517	0.922688	0.929822	0.433824	0.536663	0.470478			0.624606	0.893602	0.696931			0.423208	0.419355	0.675239			0.647632	0.488615	0.660039
1:11:10	0.735465	0.664495	0.88164	0.928951	0.918848	1.00627	0.972727	0.97509	0.941807	0.964507	0.718121	0.947368	0.873029	0.929411	0.918742	0.430147	0.520115	0.473612			0.62776	0.90005	0.685274			0.416382	0.415771	0.668933			0.644369	0.476065	0.631444
1:14:10	0.726744	0.661238	0.88164	0.928951	0.915467	1	0.978788	0.978204	0.954058	0.968056	0.711409	0.953947	0.869773	0.929411	0.911355	0.433824	0.513496	0.464212			0.624606	0.896826	0.688188			0.416382	0.415771	0.65632			0.634581	0.472928	0.618735
1:17:10	0.72093	0.667752	0.878352	0.928951	0.922229	1.00627	0.990909	0.97509	0.950995	0.968056	0.691275	0.963816	0.866517	0.932773	0.903968	0.4375	0.510187	0.461078			0.630915	0.890378	0.68236			0.416382	0.419355	0.65632			0.624793	0.466653	0.602849
1:20:10	0.72093	0.674267	0.88164	0.932504	0.922229	1.01567	0.99697	0.978204	0.960183	0.968056	0.684564	0.973684	0.866517	0.932773	0.89658	0.4375	0.500258	0.454812			0.624606	0.896826	0.688188			0.416382	0.419355	0.650014			0.62153	0.460379	0.583786
1:23:10	0.718023	0.684039	0.878352	0.925399	0.928992	1.02194	1.00909	0.978204	0.960183	0.964507	0.691275	0.983553	0.869773	0.932773	0.892887	0.4375	0.490329	0.448545			0.621451	0.890378	0.679446			0.416382	0.415771	0.643708			0.618268	0.454104	0.580609
1:26:10	0.712209	0.697068	0.875064	0.925399	0.928992	1.02821	1.00606	0.978204	0.950995	0.971605	0.697987	0.986842	0.869773	0.936134	0.889193	0.441176	0.48371	0.442279			0.618297	0.893602	0.667789			0.416382	0.419355	0.637402			0.60848	0.450967	0.571077
1:29:10	0.706395	0.697068	0.871776	0.921847	0.932373	1.04075	1.00909	0.981317	0.972435	0.971605	0.687919	0.990132	0.866517	0.936134	0.8855	0.441176	0.477091	0.439146			0.615142	0.890378	0.664875			0.416382	0.415771	0.631096			0.60848	0.447829	0.5679
1:32:10	0.700581	0.693811	0.875064	0.918294	0.932373	1.04389	1.00909	0.981317	0.969372	0.968056	0.687919	0.993421	0.869773	0.936134	0.889193	0.441176	0.470472	0.436012			0.608833	0.893602	0.656133			0.419795	0.419355	0.627943			0.605217	0.444692	0.555191
	Raw OD600 values subtracted from blank wells (media only) and normalized to the first read.
	Values inverted (1-x) and area under the new curves (AUC) determined using Prism using default settings and "Also consider "peaks" that go below baseline". AUC plotted to create bar plots (Figure S8).
	Mean and standard deviation of AUC values calculated in Prism. Significance calculated using one-way ANOVA with Dunnett's multiple comparisons test in Prism with default settings.

## Sheet: Fig 3C
Time (h:mm:ss)	WT (n=5)					∆cspBA (n=5)					∆cspBA/cspBA (n=5)					cspBA D1008A (n=3)					cspBA D1008K (n=3)					cspBA R1036A (n=4)					cspBA D1008A-R1036A (n=3)
0:02:10	1	1	1	1	1	1	1	1	1	1	1	1	1	1	1	1	1	1			1	1	1			1	1	1	1		1	1	1
0:05:10	0.973837	0.981982	0.988915	0.97041	1	0.99026	0.992883	0.995895	0.993403	0.996737	0.99635	0.987234	0.988577	0.996796	0.996683	0.980742	0.990137	0.990296			0.920863	0.928571	0.951736			0.942492	0.888889	0.967164	0.989637		0.963802	0.971444	0.928851
0:08:10	0.938953	0.951952	0.97783	0.97041	0.992895	0.99026	0.992883	0.991791	0.993403	0.996737	0.981752	0.965957	0.973347	0.980779	0.993366	0.976891	0.986849	0.974123			0.870504	0.87415	0.899451			0.86901	0.781046	0.942537	0.972366		0.927605	0.946458	0.867866
0:11:10	0.915698	0.924925	0.97044	0.963834	0.98579	0.987013	0.996441	0.987686	0.990104	0.993475	0.959854	0.944681	0.965732	0.977575	0.983416	0.957633	0.967122	0.948246			0.830935	0.836735	0.847165			0.808307	0.702614	0.922014	0.962003		0.887385	0.907195	0.817046
0:14:10	0.892442	0.906907	0.951965	0.960547	0.978685	0.987013	0.989324	0.979477	0.990104	0.986949	0.937956	0.919149	0.954309	0.974372	0.976783	0.942226	0.963834	0.938542			0.802158	0.79932	0.802924			0.760383	0.640523	0.897387	0.941278		0.843143	0.853653	0.773001
0:17:10	0.875	0.888889	0.951965	0.950683	0.971581	0.983766	0.989324	0.975373	0.986805	0.983687	0.916058	0.902128	0.946694	0.964761	0.973466	0.934523	0.950683	0.919135			0.773381	0.768707	0.758682			0.715655	0.588235	0.87276	0.917098		0.798902	0.817959	0.739121
0:20:10	0.866279	0.870871	0.94088	0.944108	0.968028	0.983766	0.989324	0.963059	0.986805	0.977161	0.89781	0.885106	0.935271	0.958354	0.970149	0.92682	0.947395	0.919135			0.748201	0.738095	0.726506			0.677316	0.545752	0.848133	0.899826		0.766726	0.778695	0.701852
0:23:10	0.854651	0.858859	0.929795	0.934244	0.946714	0.983766	0.989324	0.971268	0.983507	0.970636	0.883212	0.876596	0.931464	0.951947	0.960199	0.922969	0.934244	0.893258			0.730216	0.714286	0.702374			0.642173	0.513072	0.83582	0.879101		0.742594	0.739431	0.674748
0:26:10	0.84593	0.843844	0.9261	0.924381	0.950266	0.980519	0.985765	0.963059	0.983507	0.967373	0.868613	0.868085	0.912426	0.94554	0.966832	0.915265	0.914518	0.886789			0.708633	0.697279	0.67422			0.613419	0.48366	0.819402	0.858375		0.71444	0.700167	0.640868
0:29:10	0.840116	0.834835	0.922405	0.921093	0.939609	0.974026	0.985765	0.95485	0.980208	0.970636	0.850365	0.859574	0.912426	0.94554	0.956882	0.911414	0.914518	0.883554			0.694245	0.676871	0.654111			0.584665	0.460784	0.807088	0.841104		0.686286	0.689459	0.62054
0:32:10	0.828488	0.825826	0.911319	0.917805	0.939609	0.970779	0.982206	0.958955	0.980208	0.970636	0.839416	0.842553	0.901003	0.939133	0.963515	0.907562	0.921093	0.877085			0.683453	0.663265	0.629979			0.5623	0.437909	0.79067	0.820378		0.670199	0.668042	0.600211
0:35:10	0.822674	0.810811	0.903929	0.907942	0.939609	0.970779	0.985765	0.946641	0.980208	0.964111	0.824818	0.829787	0.893388	0.935929	0.963515	0.903711	0.914518	0.87385			0.669065	0.653061	0.609869			0.539936	0.424837	0.778356	0.792744		0.650089	0.643056	0.576495
0:38:10	0.811047	0.810811	0.896539	0.901366	0.936056	0.961039	0.985765	0.942537	0.97691	0.960848	0.810219	0.825532	0.88958	0.929522	0.960199	0.899859	0.907942	0.867381			0.658273	0.639456	0.585737			0.517572	0.411765	0.766043	0.778927		0.629979	0.621639	0.556167
0:41:10	0.805233	0.801802	0.881759	0.88164	0.928951	0.964286	0.992883	0.946641	0.97691	0.973899	0.813869	0.817021	0.885773	0.926319	0.956882	0.907562	0.904654	0.860912			0.647482	0.629252	0.569649			0.501597	0.405229	0.753729	0.758202		0.613891	0.603792	0.535839
0:44:10	0.805233	0.795796	0.878064	0.891503	0.921847	0.964286	0.982206	0.946641	0.97691	0.973899	0.813869	0.808511	0.878158	0.926319	0.950248	0.903711	0.904654	0.854442			0.636691	0.619048	0.553561			0.488818	0.395425	0.74552	0.74093		0.593781	0.589514	0.522286
0:47:10	0.796512	0.78979	0.878064	0.884927	0.918294	0.967532	0.982206	0.942537	0.980208	0.980424	0.810219	0.8	0.87435	0.926319	0.950248	0.903711	0.891503	0.851208			0.625899	0.608844	0.537474			0.476038	0.388889	0.733207	0.720205		0.577693	0.575237	0.508734
0:50:10	0.781977	0.774775	0.892844	0.884927	0.921847	0.957792	0.985765	0.930223	0.980208	0.973899	0.80292	0.791489	0.866735	0.926319	0.956882	0.907562	0.884927	0.841504			0.622302	0.598639	0.52943			0.460064	0.385621	0.737311	0.699479		0.577693	0.560959	0.485018
0:53:10	0.747093	0.765766	0.900234	0.875064	0.911189	0.941558	0.985765	0.934328	0.97691	0.977161	0.80292	0.787234	0.862927	0.916708	0.953565	0.896008	0.88164	0.822096			0.615108	0.588435	0.513342			0.447284	0.382353	0.70858	0.682208		0.557583	0.55025	0.478242
0:56:10	0.726744	0.738739	0.911319	0.888215	0.914742	0.935065	0.992883	0.950746	0.97691	0.973899	0.810219	0.778723	0.862927	0.919912	0.953565	0.888304	0.878352	0.809158			0.611511	0.585034	0.501276			0.440895	0.375817	0.683953	0.664937		0.549539	0.532403	0.468078
0:59:10	0.726744	0.744745	0.911319	0.888215	0.904084	0.931818	0.996441	0.95485	0.963715	0.970636	0.806569	0.770213	0.85912	0.910301	0.953565	0.869047	0.875064	0.780046			0.604317	0.578231	0.48921			0.434505	0.375817	0.667535	0.640757		0.537474	0.507417	0.457914
1:02:10	0.738372	0.738739	0.911319	0.884927	0.928951	0.938312	0.992883	0.958955	0.970312	0.973899	0.813869	0.774468	0.85912	0.910301	0.950248	0.869047	0.865201	0.770342			0.600719	0.578231	0.485188			0.428115	0.372549	0.655221	0.623485		0.517364	0.500278	0.454526
1:05:10	0.738372	0.738739	0.907624	0.884927	0.921847	0.941558	0.996441	0.971268	0.963715	0.964111	0.806569	0.761702	0.866735	0.894284	0.936981	0.87675	0.838898	0.760639			0.597122	0.578231	0.477144			0.421725	0.369281	0.642908	0.616577		0.513342	0.48957	0.444361
1:08:10	0.735465	0.747748	0.903929	0.88164	0.936056	0.935065	0.989324	0.971268	0.963715	0.970636	0.777372	0.744681	0.862927	0.887877	0.943615	0.884453	0.835611	0.754169			0.593525	0.571429	0.473122			0.415335	0.369281	0.634699	0.606214		0.505298	0.478862	0.437585
1:11:10	0.735465	0.735736	0.903929	0.88164	0.928951	0.948052	0.967972	0.975373	0.967014	0.964111	0.766423	0.744681	0.866735	0.887877	0.943615	0.888304	0.838898	0.754169			0.586331	0.564626	0.461056			0.405751	0.372549	0.62649	0.599306		0.505298	0.475292	0.434197
1:14:10	0.726744	0.735736	0.900234	0.88164	0.928951	0.967532	0.982206	0.975373	0.960416	0.970636	0.762774	0.740426	0.855312	0.89108	0.943615	0.888304	0.838898	0.737996			0.579137	0.561224	0.461056			0.402556	0.369281	0.622385	0.592397		0.497254	0.468153	0.427421
1:17:10	0.72093	0.732733	0.900234	0.878352	0.928951	0.970779	1	0.975373	0.967014	0.973899	0.762774	0.757447	0.85912	0.894284	0.946932	0.892156	0.838898	0.744466			0.586331	0.561224	0.457034			0.402556	0.372549	0.614176	0.582034		0.493232	0.464584	0.420645
1:20:10	0.72093	0.732733	0.900234	0.88164	0.932504	0.980519	1.02491	0.971268	0.970312	0.967373	0.762774	0.757447	0.847697	0.894284	0.946932	0.888304	0.835611	0.737996			0.589928	0.561224	0.453012			0.399361	0.372549	0.610072	0.57858		0.48921	0.461014	0.417257
1:23:10	0.718023	0.732733	0.900234	0.878352	0.925399	0.983766	1.02491	0.979477	0.970312	0.967373	0.770073	0.748936	0.847697	0.900691	0.946932	0.884453	0.832323	0.731527			0.597122	0.564626	0.44899			0.396166	0.372549	0.601862	0.568217		0.481166	0.457445	0.413869
1:26:10	0.712209	0.738739	0.900234	0.875064	0.925399	0.99026	1.01779	0.971268	0.970312	0.980424	0.762774	0.744681	0.843889	0.897487	0.946932	0.896008	0.825747	0.728292			0.600719	0.571429	0.444968			0.396166	0.375817	0.597758	0.557854		0.477144	0.450306	0.410481
1:29:10	0.706395	0.741742	0.900234	0.871776	0.921847	0.987013	1.01068	0.979477	0.97691	0.977161	0.759124	0.748936	0.840082	0.900691	0.946932	0.892156	0.825747	0.721823			0.607914	0.581633	0.444968			0.396166	0.375817	0.593653	0.557854		0.473122	0.446737	0.403705
1:32:10	0.700581	0.747748	0.896539	0.875064	0.918294	0.99026	1.01068	0.975373	0.97691	0.977161	0.751825	0.740426	0.836274	0.900691	0.946932	0.892156	0.819172	0.715354			0.604317	0.585034	0.440946			0.389776	0.375817	0.589549	0.547492		0.4691	0.443167	0.400317
	Raw OD600 values subtracted from blank wells (media only) and normalized to the first read.
	Values inverted (1-x) and area under the new curves (AUC) determined using Prism using default settings and "Also consider "peaks" that go below baseline". AUC plotted to create bar plots (Figure S8).
	Mean and standard deviation of AUC values calculated in Prism. Significance calculated using one-way ANOVA with Dunnett's multiple comparisons test in Prism with default settings.

## Sheet: Fig 3D-F
	Figure 3D:	Figure 3E:	Figure 3F:
Elution Volume (mL)	CspC-WT-CPD-His6 + CspA-WT	CspC-D429A/R456A-CPD-His6 + CspA WT	CspC-WT-CPD-His6 + CspA-D1008A/R1036A
-0.027998	0	0	0
-0.027323	13.3773	5.23839	7.73844
-0.026648	13.3803	5.24061	7.74109
-0.025973	13.3818	5.2429	7.74366
-0.025298	13.3835	5.24417	7.74562
-0.024624	13.3852	5.24537	7.74739
-0.023949	13.3872	5.24644	7.74881
-0.023274	13.4087	5.23174	7.77245
-0.022599	13.5286	5.13624	7.9014
-0.021924	13.6486	5.04075	8.03036
-0.021249	13.6535	5.00252	8.04586
-0.020574	13.6533	4.9846	8.04476
-0.0199	13.6522	4.97208	8.04448
-0.019225	13.6515	4.9642	8.04436
-0.01855	13.6508	4.95742	8.04428
-0.017875	13.65	4.95374	8.04435
-0.0172	13.6492	4.9502	8.04441
-0.016525	13.6489	4.94847	8.04434
-0.015851	13.6485	4.94675	8.04426
-0.015176	13.648	4.94558	8.04391
-0.014501	13.6474	4.94476	8.04333
-0.013826	13.6467	4.94404	8.04282
-0.013151	13.646	4.94385	8.04317
-0.012476	13.6453	4.94367	8.04353
-0.011801	13.6445	4.94349	8.04323
-0.011127	13.6436	4.94333	8.04253
-0.010452	13.6425	4.94339	8.04187
-0.009777	13.641	4.9442	8.04133
-0.009102	13.6395	4.94501	8.04079
-0.008427	13.6376	4.94523	8.04036
-0.007752	13.6355	4.94529	8.03997
-0.007077	13.6336	4.94534	8.03943
-0.006403	13.6322	4.94534	8.0385
-0.005728	13.6308	4.94534	8.03757
-0.005053	8.95691	3.24882	5.28855
-0.004378	3.40968	1.24747	2.00429
-0.003703	-0.003431	-0.001682	-0.00163
-0.003028	-0.00281	-0.001617	-0.001112
-0.002353	-0.00219	-0.001552	-0.000595
-0.001679	-0.004734	-0.001365	-0.001359
-0.001004	-0.008118	-0.001164	-0.002354
-0.000329	-0.018767	-0.002056	-0.006718
0.000346	-0.07186	-0.003079	-0.028699
0.001021	-0.084873	-0.002541	-0.034074
0.001696	-0.093391	-0.002212	-0.038397
0.00237	-0.100481	-0.001866	-0.042096
0.003045	-0.106149	-0.001511	-0.04528
0.00372	-0.111705	-0.001493	-0.04797
0.004395	-0.117155	-0.001545	-0.050483
0.00507	-0.122412	-0.001609	-0.052557
0.005745	-0.127197	-0.001679	-0.054266
0.00642	-0.131991	-0.001848	-0.055959
0.007094	-0.137617	-0.002429	-0.057476
0.007769	-0.143243	-0.00301	-0.058993
0.008444	-0.147739	-0.003222	-0.060459
0.009119	-0.151825	-0.003307	-0.061893
0.009794	-0.156227	-0.003085	-0.063368
0.010469	-0.161495	-0.002117	-0.065072
0.011144	-0.166763	-0.001149	-0.066777
0.011818	-0.171219	-0.001104	-0.068601
0.012493	-0.175473	-0.001224	-0.070481
0.013168	-0.179899	-0.001307	-0.072517
0.013843	-0.184669	-0.001335	-0.075123
0.014518	-0.189438	-0.001362	-0.07773
0.015193	-0.194425	-0.001116	-0.07954
0.015868	-0.199446	-0.000855	-0.08109
0.016542	-0.204043	-0.000806	-0.082897
0.017217	-0.208005	-0.001127	-0.085349
0.017892	-0.211968	-0.001448	-0.0878
0.018567	-0.216247	-0.001145	-0.089605
0.019242	-0.220548	-0.000673	-0.091266
0.019917	-0.224546	-0.000253	-0.092855
0.020591	-0.228191	9e-06	-0.09431
0.021266	-0.231836	0.00027	-0.095765
0.021941	-0.235337	0.000614	-0.097542
0.022616	-0.238836	0.000989	-0.099364
0.023291	-0.242125	0.001485	-0.101051
0.023966	-0.245227	0.00238	-0.10255
0.024641	-0.248306	0.003276	-0.104049
0.025315	-0.251058	0.004803	-0.105426
0.02599	-0.25381	0.006464	-0.106795
0.026665	-0.25682	0.007999	-0.108314
0.02734	-0.26	0.009472	-0.109995
0.028015	-0.263122	0.010718	-0.111679
0.02869	-0.265885	0.011085	-0.113595
0.029365	-0.268649	0.011452	-0.115511
0.030039	-0.2715	0.012591	-0.117543
0.030714	-0.274392	0.014005	-0.119676
0.031389	-0.27717	0.016019	-0.121787
0.032064	-0.279515	0.019661	-0.123385
0.032739	-0.28186	0.023302	-0.124984
0.033414	-0.284982	0.029049	-0.12659
0.034089	-0.288385	0.035289	-0.128201
0.034763	-0.291712	0.043708	-0.129692
0.035438	-0.294833	0.056527	-0.129585
0.036113	-0.297954	0.069347	-0.129477
0.036788	-0.30127	0.08661	-0.128434
0.037463	-0.304632	0.104519	-0.12674
0.038138	-0.308436	0.122234	-0.124728
0.038812	-0.31309	0.13966	-0.120483
0.039487	-0.317743	0.157086	-0.116237
0.040162	-0.323087	0.170268	-0.110162
0.040837	-0.328532	0.183186	-0.103107
0.041512	-0.333866	0.1917	-0.095622
0.042187	-0.339037	0.195387	-0.086285
0.042862	-0.344207	0.199071	-0.076947
0.043536	-0.349964	0.200865	-0.065952
0.044211	-0.355759	0.202658	-0.054322
0.044886	-0.36129	0.204382	-0.041861
0.045561	-0.366527	0.206048	-0.027006
0.046236	-0.371766	0.207837	-0.01215
0.046911	-0.377097	0.211094	0.004334
0.047586	-0.382428	0.214352	0.021247
0.04826	-0.387384	0.219346	0.039079
0.048935	-0.392023	0.225496	0.058822
0.04961	-0.396656	0.231875	0.078565
0.050285	-0.401236	0.239638	0.100177
0.05096	-0.405815	0.2474	0.122092
0.051635	-0.409368	0.254333	0.144605
0.05231	-0.412007	0.260864	0.168186
0.052984	-0.414637	0.266833	0.191766
0.053659	-0.417046	0.270645	0.216698
0.054334	-0.419455	0.274457	0.241916
0.055009	-0.420588	0.276529	0.267333
0.055684	-0.420785	0.277997	0.293108
0.056359	-0.420693	0.279475	0.318883
0.057034	-0.418239	0.280983	0.343444
0.057708	-0.415786	0.28249	0.367863
0.058383	-0.412717	0.284145	0.391905
0.059058	-0.409309	0.285835	0.415434
0.059733	-0.405413	0.287462	0.438963
0.060408	-0.399247	0.288965	0.460928
0.061083	-0.393082	0.290468	0.482828
0.061757	-0.385652	0.291846	0.504016
0.062432	-0.377701	0.293208	0.524486
0.063107	-0.369267	0.294929	0.544906
0.063782	-0.359339	0.297178	0.564198
0.064457	-0.349411	0.299428	0.583489
0.065132	-0.338392	0.301629	0.60203
0.065807	-0.327056	0.303828	0.620034
0.066481	-0.315531	0.305419	0.6379
0.067156	-0.303585	0.306348	0.654779
0.067831	-0.291639	0.307257	0.671658
0.068506	-0.278725	0.306929	0.687996
0.069181	-0.265627	0.306602	0.704062
0.069856	-0.252672	0.305345	0.719995
0.070531	-0.239952	0.303126	0.735425
0.071205	-0.227232	0.300907	0.750855
0.07188	-0.214736	0.297837	0.766348
0.072555	-0.202263	0.294751	0.781864
0.07323	-0.190435	0.290576	0.797193
0.073905	-0.179429	0.285386	0.812052
0.07458	-0.168424	0.280038	0.826911
0.075255	-0.157225	0.27157	0.840629
0.075929	-0.146022	0.263102	0.854111
0.076604	-0.135436	0.25034	0.866916
0.077279	-0.125445	0.234481	0.878547
0.077954	-0.115461	0.217987	0.890177
0.078629	-0.105649	0.196703	0.899889
0.079304	-0.095836	0.175419	0.909407
0.079978	-0.086027	0.154444	0.917716
0.080653	-0.076221	0.13363	0.924536
0.081328	-0.06658	0.113611	0.931356
0.082003	-0.058025	0.096786	0.934345
0.082678	-0.04947	0.079961	0.937317
0.083353	-0.041155	0.069764	0.939457
0.084028	-0.032953	0.06195	0.940862
0.084702	-0.024896	0.054724	0.942003
0.085377	-0.017316	0.049046	0.93982
0.086052	-0.009737	0.043369	0.937637
0.086727	-0.003288	0.037861	0.933192
0.087402	0.002823	0.03239	0.927322
0.088077	0.008559	0.026179	0.921042
0.088752	0.013418	0.018667	0.912466
0.089426	0.018276	0.011155	0.903891
0.090101	0.022846	0.001113	0.893446
0.090776	0.027357	-0.009216	0.882164
0.091451	0.031167	-0.020387	0.870034
0.092126	0.033798	-0.032609	0.855251
0.092801	0.036429	-0.044832	0.840468
0.093476	0.038077	-0.056265	0.824603
0.09415	0.039616	-0.067684	0.808424
0.094825	0.040509	-0.0776	0.791834
0.0955	0.040562	-0.086159	0.774382
0.096175	0.040615	-0.094533	0.756931
0.09685	0.038738	-0.100263	0.739901
0.097525	0.036802	-0.105993	0.722937
0.098199	0.033137	-0.112192	0.706165
0.098874	0.027791	-0.118698	0.689682
0.099549	0.022385	-0.125171	0.6732
0.100224	0.015401	-0.131442	0.65763
0.100899	0.008416	-0.137713	0.642118
0.101574	-2e-05	-0.14383	0.627234
0.102249	-0.009535	-0.149884	0.613028
0.102923	-0.019288	-0.156093	0.598854
0.103598	-0.030955	-0.162769	0.585827
0.104273	-0.042622	-0.169445	0.572799
0.104948	-0.055516	-0.176864	0.561024
0.105623	-0.069333	-0.184487	0.550392
0.106298	-0.083306	-0.192159	0.539759
0.106973	-0.099213	-0.19993	0.528756
0.107647	-0.115121	-0.207701	0.517648
0.108322	-0.131539	-0.214666	0.507036
0.108997	-0.148289	-0.221509	0.49755
0.109672	-0.165085	-0.22786	0.488064
0.110347	-0.182165	-0.233499	0.478875
0.111022	-0.199246	-0.239137	0.469738
0.111697	-0.216052	-0.24282	0.460917
0.112371	-0.232722	-0.246415	0.452586
0.113046	-0.249309	-0.250228	0.444254
0.113721	-0.265576	-0.254263	0.435891
0.114396	-0.281842	-0.258275	0.427526
0.115071	-0.297541	-0.26166	0.419526
0.115746	-0.313049	-0.265044	0.411935
0.11642	-0.328262	-0.26813	0.404342
0.117095	-0.342746	-0.270998	0.396616
0.11777	-0.357229	-0.273819	0.388891
0.118445	-0.370801	-0.276297	0.381452
0.11912	-0.38419	-0.278775	0.37424
0.119795	-0.397694	-0.281337	0.367054
0.12047	-0.411394	-0.283941	0.360113
0.121144	-0.425093	-0.286563	0.353173
0.121819	-0.438176	-0.289253	0.346765
0.122494	-0.451199	-0.291943	0.340666
0.123169	-0.463716	-0.29428	0.33462
0.123844	-0.47562	-0.296449	0.328821
0.124519	-0.487523	-0.298618	0.323021
0.125194	-0.499983	-0.30087	0.316939
0.125868	-0.512444	-0.303127	0.310747
0.126543	-0.524634	-0.305622	0.304818
0.127218	-0.53659	-0.308369	0.299662
0.127893	-0.548542	-0.311105	0.294507
0.128568	-0.560451	-0.313362	0.289591
0.129243	-0.57236	-0.31562	0.284735
0.129918	-0.584296	-0.317706	0.279997
0.130592	-0.596248	-0.319662	0.275488
0.131267	-0.608348	-0.321666	0.27098
0.131942	-0.621248	-0.324074	0.265876
0.132617	-0.634147	-0.326483	0.260694
0.133292	-0.646817	-0.32856	0.255923
0.133967	-0.659391	-0.330456	0.251711
0.134642	-0.672066	-0.332478	0.247498
0.135316	-0.685065	-0.335053	0.242627
0.135991	-0.698063	-0.337629	0.237731
0.136666	-0.711428	-0.339827	0.232996
0.137341	-0.724897	-0.341887	0.228411
0.138016	-0.738405	-0.344023	0.223812
0.138691	-0.751998	-0.346363	0.219
0.139365	-0.765591	-0.348703	0.214188
0.14004	-0.778499	-0.351061	0.209408
0.140715	-0.791295	-0.353422	0.204651
0.14139	-0.804524	-0.355925	0.199895
0.142065	-0.818406	-0.358691	0.195149
0.14274	-0.832288	-0.361456	0.190404
0.143415	-0.846492	-0.364745	0.185293
0.144089	-0.860717	-0.368094	0.180018
0.144764	-0.874903	-0.371281	0.174983
0.145439	-0.889048	-0.374261	0.170745
0.146114	-0.903197	-0.37724	0.166506
0.146789	-0.917544	-0.37906	0.161785
0.147464	-0.931891	-0.380854	0.156921
0.148139	-0.946253	-0.382907	0.152308
0.148813	-0.960626	-0.385204	0.148251
0.149488	-0.975021	-0.387515	0.144193
0.150163	-0.989591	-0.390058	0.139381
0.150838	-1.00416	-0.3926	0.134438
0.151513	-1.0192	-0.394979	0.129704
0.152188	-1.03448	-0.397246	0.125283
0.152863	-1.0498	-0.39959	0.120863
0.153537	-1.06522	-0.402435	0.11666
0.154212	-1.08065	-0.405281	0.112472
0.154887	-1.09627	-0.40784	0.108429
0.155562	-1.11195	-0.410266	0.104544
0.156237	-1.12748	-0.412845	0.10066
0.156912	-1.14259	-0.415986	0.096823
0.157586	-1.1577	-0.419126	0.092986
0.158261	-1.17253	-0.42213	0.089572
0.158936	-1.18725	-0.42509	0.086543
0.159611	-1.20199	-0.427974	0.083513
0.160286	-1.21803	-0.430681	0.080148
0.160961	-1.23407	-0.433389	0.076687
0.161636	-1.24972	-0.435889	0.073459
0.16231	-1.26506	-0.438348	0.070778
0.162985	-1.28035	-0.440628	0.068096
0.16366	-1.29522	-0.442628	0.064765
0.164335	-1.31008	-0.444628	0.061316
0.16501	-1.32468	-0.447337	0.057831
0.165685	-1.33912	-0.450098	0.054289
0.16636	-1.35362	-0.453042	0.050748
0.167034	-1.3684	-0.456197	0.046879
0.167709	-1.38318	-0.459345	0.042982
0.168384	-1.39747	-0.461586	0.038875
0.169059	-1.41157	-0.463826	0.034525
0.169734	-1.42543	-0.46678	0.030177
0.170409	-1.43863	-0.470314	0.026229
0.171084	-1.45183	-0.47382	0.022281
0.171758	-1.46476	-0.477064	0.018149
0.172433	-1.47762	-0.480308	0.013865
0.173108	-1.49016	-0.483584	0.00965
0.173783	-1.50208	-0.486879	0.006153
0.174458	-1.514	-0.490231	0.002656
0.175133	-1.52503	-0.493855	-0.000778
0.175807	-1.53596	-0.497479	-0.004174
0.176482	-1.54704	-0.50069	-0.007543
0.177157	-1.55834	-0.503683	-0.010779
0.177832	-1.56964	-0.506677	-0.014014
0.178507	-1.57976	-0.509949	-0.017913
0.179182	-1.58984	-0.513245	-0.022087
0.179857	-1.60037	-0.516742	-0.026243
0.180531	-1.61134	-0.520474	-0.030344
0.181206	-1.62232	-0.524207	-0.034444
0.181881	-1.63331	-0.527722	-0.038976
0.182556	-1.64431	-0.531237	-0.04362
0.183231	-1.65469	-0.534554	-0.048303
0.183906	-1.66465	-0.537703	-0.053062
0.184581	-1.67464	-0.54088	-0.057821
0.185255	-1.68497	-0.544361	-0.061437
0.18593	-1.69528	-0.547842	-0.064894
0.186605	-1.70494	-0.551528	-0.068609
0.18728	-1.71426	-0.555337	-0.072678
0.187955	-1.72347	-0.559247	-0.076748
0.18863	-1.7323	-0.563667	-0.080979
0.189305	-1.74113	-0.568086	-0.085218
0.189979	-1.75086	-0.572244	-0.089365
0.190654	-1.7609	-0.576292	-0.093419
0.191329	-1.77074	-0.580284	-0.097479
0.192004	-1.78009	-0.58411	-0.101717
0.192679	-1.78943	-0.587937	-0.105956
0.193354	-1.79857	-0.591752	-0.110589
0.194028	-1.80767	-0.595564	-0.115509
0.194703	-1.81676	-0.599304	-0.120363
0.195378	-1.82584	-0.602894	-0.124717
0.196053	-1.83492	-0.606484	-0.129072
0.196728	-1.84433	-0.609724	-0.133529
0.197403	-1.85378	-0.612913	-0.13804
0.198078	-1.86279	-0.616134	-0.142745
0.198752	-1.87129	-0.619403	-0.148235
0.199427	-1.87978	-0.622673	-0.153725
0.200102	-1.88851	-0.626006	-0.15857
0.200777	-1.89723	-0.629344	-0.163185
0.201452	-1.90612	-0.633008	-0.167865
0.202127	-1.91515	-0.637012	-0.1727
0.202802	-1.92417	-0.641005	-0.177534
0.203476	-1.93301	-0.644626	-0.183521
0.204151	-1.94186	-0.648247	-0.18975
0.204826	-1.95071	-0.652151	-0.195656
0.205501	-1.95958	-0.656266	-0.200992
0.206176	-1.96849	-0.660314	-0.206329
0.206851	-1.9776	-0.66382	-0.210875
0.207526	-1.98671	-0.667325	-0.21534
0.2082	-1.99529	-0.670842	-0.220032
0.208875	-2.00367	-0.674363	-0.225001
0.20955	-2.01194	-0.677871	-0.229971
0.210225	-2.0199	-0.681321	-0.234551
0.2109	-2.02786	-0.684772	-0.239125
0.211575	-2.03562	-0.688436	-0.243519
0.21225	-2.0433	-0.692177	-0.24773
0.212924	-2.05098	-0.695838	-0.251941
0.213599	-2.05971	-0.699295	-0.256461
0.214274	-2.06844	-0.702752	-0.261084
0.214949	-2.07723	-0.706383	-0.265697
0.215624	-2.08606	-0.710053	-0.270285
0.216299	-2.0949	-0.713397	-0.274873
0.216973	-2.10396	-0.716159	-0.280348
0.217648	-2.11301	-0.718921	-0.286023
0.218323	-2.12164	-0.722136	-0.291755
0.218998	-2.12998	-0.725402	-0.297587
0.219673	-2.13834	-0.728829	-0.303419
0.220348	-2.14673	-0.732456	-0.308323
0.221023	-2.15512	-0.736082	-0.313126
0.221697	-2.1632	-0.739552	-0.318027
0.222372	-2.17114	-0.743018	-0.323053
0.223047	-2.17906	-0.746443	-0.328079
0.223722	-2.18695	-0.749829	-0.332753
0.224397	-2.19484	-0.753208	-0.337421
0.225072	-2.20294	-0.756476	-0.342072
0.225747	-2.2111	-0.759744	-0.346707
0.226421	-2.21905	-0.762698	-0.351384
0.227096	-2.22653	-0.76545	-0.356687
0.227771	-2.234	-0.768172	-0.36199
0.228446	-2.24189	-0.77073	-0.367533
0.229121	-2.24985	-0.773288	-0.373234
0.229796	-2.25805	-0.775712	-0.378839
0.230471	-2.26663	-0.778058	-0.383866
0.231145	-2.27521	-0.780404	-0.388894
0.23182	-2.28301	-0.783331	-0.394338
0.232495	-2.29075	-0.786326	-0.399974
0.23317	-2.29822	-0.789007	-0.405568
0.233845	-2.30538	-0.791279	-0.411018
0.23452	-2.31254	-0.793551	-0.416468
0.235194	-2.31953	-0.7957	-0.421266
0.235869	-2.32653	-0.797846	-0.42586
0.236544	-2.33362	-0.800308	-0.430684
0.237219	-2.3408	-0.803067	-0.436037
0.237894	-2.34798	-0.805829	-0.441391
0.238569	-2.35523	-0.808635	-0.446072
0.239244	-2.36247	-0.811441	-0.450631
0.239918	-2.36973	-0.814001	-0.455075
0.240593	-2.37699	-0.816392	-0.459339
0.241268	-2.38428	-0.818927	-0.463602
0.241943	-2.39171	-0.822331	-0.468162
0.242618	-2.39914	-0.825736	-0.472745
0.243293	-2.40597	-0.828463	-0.477164
0.243968	-2.41256	-0.830877	-0.481401
0.244642	-2.41933	-0.833498	-0.485643
0.245317	-2.42657	-0.836881	-0.490354
0.245992	-2.43381	-0.840263	-0.495065
0.246667	-2.44099	-0.843008	-0.499363
0.247342	-2.44816	-0.845551	-0.503322
0.248017	-2.45522	-0.848096	-0.507377
0.248692	-2.46208	-0.850646	-0.512327
0.249366	-2.46893	-0.853197	-0.517278
0.250041	-2.4756	-0.855902	-0.521702
0.250716	-2.48223	-0.858638	-0.525824
0.251391	-2.48911	-0.861331	-0.529955
0.252066	-2.49632	-0.863954	-0.534134
0.252741	-2.50352	-0.866577	-0.538313
0.253415	-2.51033	-0.868992	-0.542499
0.25409	-2.51713	-0.871388	-0.546689
0.254765	-2.52359	-0.873759	-0.550911
0.25544	-2.52972	-0.876101	-0.555226
0.256115	-2.53585	-0.878444	-0.55954
0.25679	-2.54182	-0.880764	-0.563959
0.257465	-2.54778	-0.883084	-0.568403
0.258139	-2.55376	-0.885592	-0.572478
0.258814	-2.55975	-0.888252	-0.575846
0.259489	-2.56572	-0.890858	-0.579214
0.260164	-2.57153	-0.892863	-0.583043
0.260839	-2.57734	-0.894869	-0.586931
0.261514	-2.5834	-0.897035	-0.590854
0.262189	-2.58958	-0.8993	-0.594825
0.262863	-2.59554	-0.901577	-0.598796
0.263538	-2.60076	-0.903913	-0.602736
0.264213	-2.60597	-0.906249	-0.606676
0.264888	-2.61127	-0.908186	-0.610363
0.265563	-2.61661	-0.909957	-0.613773
0.266238	-2.62195	-0.91188	-0.617183
0.266913	-2.62775	-0.914244	-0.620838
0.267587	-2.63357	-0.916607	-0.624587
0.268262	-2.63932	-0.918611	-0.628414
0.268937	-2.645	-0.92052	-0.632485
0.269612	-2.6507	-0.922644	-0.636556
0.270287	-2.65692	-0.925192	-0.64037
0.270962	-2.66314	-0.92774	-0.644116
0.271636	-2.669	-0.930019	-0.64766
0.272311	-2.67461	-0.932259	-0.650798
0.272986	-2.68013	-0.934544	-0.653935
0.273661	-2.68508	-0.936892	-0.65711
0.274336	-2.69003	-0.939241	-0.66029
0.275011	-2.69545	-0.941792	-0.663422
0.275686	-2.70111	-0.944352	-0.666485
0.27636	-2.7068	-0.947075	-0.669547
0.277035	-2.71258	-0.949956	-0.672795
0.27771	-2.71836	-0.952804	-0.676051
0.278385	-2.72378	-0.954769	-0.679237
0.27906	-2.72909	-0.956734	-0.682351
0.279735	-2.73417	-0.958676	-0.685465
0.28041	-2.73867	-0.960603	-0.688593
0.281084	-2.74318	-0.962487	-0.691721
0.281759	-2.74796	-0.964084	-0.694797
0.282434	-2.7528	-0.96568	-0.697835
0.283109	-2.75744	-0.966927	-0.70086
0.283784	-2.76173	-0.967945	-0.703796
0.284459	-2.76602	-0.968963	-0.706732
0.285134	-2.77106	-0.971026	-0.709829
0.285808	-2.77617	-0.973247	-0.713012
0.286483	-2.78091	-0.974889	-0.716034
0.287158	-2.78518	-0.975678	-0.718383
0.287833	-2.78946	-0.976467	-0.720732
0.288508	-2.79436	-0.978063	-0.724196
0.289183	-2.79927	-0.979701	-0.728051
0.289857	-2.80394	-0.981425	-0.73145
0.290532	-2.80841	-0.983238	-0.733687
0.291207	-2.81286	-0.985026	-0.735924
0.291882	-2.81703	-0.986092	-0.73816
0.292557	-2.82119	-0.987158	-0.740396
0.293232	-2.82508	-0.988646	-0.742481
0.293907	-2.8288	-0.990452	-0.744299
0.294581	-2.83259	-0.992174	-0.746116
0.295256	-2.83681	-0.993241	-0.748589
0.295931	-2.84104	-0.994307	-0.751134
0.296606	-2.84508	-0.995988	-0.753583
0.297281	-2.84903	-0.997992	-0.755912
0.297956	-2.85296	-0.999799	-0.758241
0.298631	-2.85679	-1.00077	-0.760658
0.299305	-2.86063	-1.00174	-0.763076
0.29998	-2.86434	-1.0032	-0.765858
0.300655	-2.86801	-1.00484	-0.768976
0.30133	-2.87176	-1.00648	-0.772041
0.302005	-2.87574	-1.00815	-0.774234
0.30268	-2.87972	-1.00982	-0.776428
0.303355	-2.88307	-1.01158	-0.779079
0.304029	-2.8863	-1.01336	-0.782018
0.304704	-2.88982	-1.01477	-0.784944
0.305379	-2.8938	-1.01553	-0.787804
0.306054	-2.89778	-1.01629	-0.790665
0.306729	-2.901	-1.01724	-0.793259
0.307404	-2.90415	-1.01822	-0.795731
0.308078	-2.90732	-1.01917	-0.798135
0.308753	-2.91054	-1.02011	-0.800313
0.309428	-2.91375	-1.02104	-0.80249
0.310103	-2.91674	-1.02232	-0.804575
0.310778	-2.91974	-1.02361	-0.806632
0.311453	-2.92282	-1.02456	-0.808602
0.312128	-2.92598	-1.0252	-0.810379
0.312802	-2.9291	-1.02586	-0.812155
0.313477	-2.93187	-1.02672	-0.814494
0.314152	-2.93463	-1.02757	-0.816929
0.314827	-2.93745	-1.02838	-0.819378
0.315502	-2.9403	-1.02915	-0.821849
0.316177	-2.94314	-1.03	-0.824319
0.316852	-2.94588	-1.03134	-0.826157
0.317526	-2.94863	-1.03268	-0.827957
0.318201	-2.95113	-1.03385	-0.82964
0.318876	-2.95349	-1.03495	-0.831176
0.319551	-2.95585	-1.03605	-0.832713
0.320226	-2.95824	-1.03719	-0.834484
0.320901	-2.96063	-1.03832	-0.836357
0.321576	-2.96316	-1.03926	-0.838292
0.32225	-2.96584	-1.04014	-0.840441
0.322925	-2.96853	-1.04132	-0.84259
0.3236	-2.97128	-1.04321	-0.844184
0.324275	-2.97402	-1.04509	-0.845607
0.32495	-2.97673	-1.04644	-0.8471
0.325625	-2.97941	-1.04769	-0.848754
0.3263	-2.98204	-1.04877	-0.850408
0.326974	-2.98413	-1.04958	-0.851589
0.327649	-2.98622	-1.05039	-0.852686
0.328324	-2.9884	-1.05102	-0.85383
0.328999	-2.99064	-1.05164	-0.85505
0.329674	-2.99288	-1.05232	-0.856271
0.330349	-2.99509	-1.05308	-0.857439
0.331023	-2.99731	-1.05383	-0.858603
0.331698	-2.99911	-1.05439	-0.86004
0.332373	-3.00073	-1.05496	-0.861787
0.333048	-3.00251	-1.05542	-0.863538
0.333723	-3.00478	-1.05581	-0.865601
0.334398	-3.00704	-1.05625	-0.867664
0.335073	-3.00916	-1.05702	-0.869901
0.335747	-3.01123	-1.0578	-0.872284
0.336422	-3.01333	-1.05873	-0.874615
0.337097	-3.01548	-1.05979	-0.876426
0.337772	-3.01763	-1.06084	-0.878238
0.338447	-3.01932	-1.06156	-0.879939
0.339122	-3.02092	-1.06222	-0.881576
0.339797	-3.02262	-1.06308	-0.883309
0.340471	-3.02445	-1.06428	-0.885506
0.341146	-3.02628	-1.06548	-0.887703
0.341821	-3.02795	-1.06582	-0.88935
0.342496	-3.02962	-1.06609	-0.890773
0.343171	-3.03154	-1.06625	-0.89234
0.343846	-3.03375	-1.06629	-0.894334
0.344521	-3.03595	-1.06632	-0.896328
0.345195	-3.03839	-1.06663	-0.897696
0.34587	-3.04084	-1.06694	-0.898906
0.346545	-3.04298	-1.06737	-0.90024
0.34722	-3.0449	-1.0679	-0.901828
0.347895	-3.04676	-1.06848	-0.903416
0.34857	-3.04821	-1.06956	-0.904962
0.349244	-3.04965	-1.07064	-0.906503
0.349919	-3.05093	-1.07142	-0.907999
0.350594	-3.05213	-1.07204	-0.909431
0.351269	-3.05342	-1.07274	-0.910863
0.351944	-3.05507	-1.07384	-0.912402
0.352619	-3.05673	-1.07495	-0.913945
0.353294	-3.05763	-1.07608	-0.91542
0.353968	-3.05826	-1.07721	-0.916826
0.354643	-3.05907	-1.07829	-0.918238
0.355318	-3.06037	-1.07918	-0.919792
0.355993	-3.06166	-1.08007	-0.921347
0.356668	-3.06317	-1.08094	-0.922684
0.357343	-3.06474	-1.08179	-0.923866
0.358018	-3.06612	-1.08247	-0.925114
0.358692	-3.06717	-1.08281	-0.926834
0.359367	-3.06823	-1.08314	-0.928553
0.360042	-3.06976	-1.08358	-0.930174
0.360717	-3.07135	-1.08403	-0.931744
0.361392	-3.07275	-1.08458	-0.933245
0.362067	-3.0739	-1.08525	-0.93448
0.362742	-3.07505	-1.08593	-0.935716
0.363416	-3.07599	-1.08658	-0.936608
0.364091	-3.07693	-1.08723	-0.937388
0.364766	-3.07786	-1.08755	-0.938498
0.365441	-3.07879	-1.08754	-0.940405
0.366116	-3.07971	-1.08754	-0.942312
0.366791	-3.08043	-1.08806	-0.944082
0.367465	-3.08115	-1.08857	-0.945824
0.36814	-3.08191	-1.08899	-0.947537
0.368815	-3.0827	-1.08935	-0.949202
0.36949	-3.08353	-1.08974	-0.950868
0.370165	-3.08461	-1.09051	-0.952208
0.37084	-3.08569	-1.09127	-0.95352
0.371515	-3.08601	-1.09174	-0.954728
0.372189	-3.08578	-1.09207	-0.955796
0.372864	-3.08555	-1.09244	-0.956864
0.373539	-3.08639	-1.09301	-0.95855
0.374214	-3.08736	-1.09358	-0.960535
0.374889	-3.08796	-1.0947	-0.962307
0.375564	-3.08806	-1.09601	-0.963195
0.376239	-3.08815	-1.09721	-0.964083
0.376913	-3.08868	-1.09815	-0.965405
0.377588	-3.08922	-1.09909	-0.966881
0.378263	-3.08965	-1.09895	-0.968274
0.378938	-3.08998	-1.09858	-0.969449
0.379613	-3.09033	-1.09833	-0.970624
0.380288	-3.0912	-1.09828	-0.971738
0.380963	-3.09207	-1.09823	-0.972839
0.381637	-3.09292	-1.09876	-0.973848
0.382312	-3.09374	-1.09935	-0.9747
0.382987	-3.09455	-1.10007	-0.975551
0.383662	-3.09523	-1.10095	-0.976575
0.384337	-3.09592	-1.10183	-0.977619
0.385012	-3.09638	-1.10288	-0.978555
0.385686	-3.09672	-1.10393	-0.979353
0.386361	-3.097	-1.10456	-0.980151
0.387036	-3.09701	-1.10482	-0.980719
0.387711	-3.09701	-1.10512	-0.981282
0.388386	-3.09684	-1.10583	-0.981841
0.389061	-3.0966	-1.10654	-0.982396
0.389736	-3.0967	-1.10695	-0.982969
0.39041	-3.09758	-1.10712	-0.98378
0.391085	-3.09846	-1.10729	-0.984592
0.39176	-3.09884	-1.1077	-0.985655
0.392435	-3.09913	-1.10817	-0.986885
0.39311	-3.09942	-1.10849	-0.987983
0.393785	-3.09969	-1.10854	-0.988335
0.39446	-3.09996	-1.10859	-0.988686
0.395134	-3.10084	-1.10855	-0.989347
0.395809	-3.10178	-1.1085	-0.990153
0.396484	-3.10236	-1.10858	-0.990855
0.397159	-3.1025	-1.10883	-0.991211
0.397834	-3.10265	-1.10907	-0.991567
0.398509	-3.10253	-1.10938	-0.992167
0.399184	-3.1024	-1.10969	-0.99284
0.399858	-3.10254	-1.11001	-0.993468
0.400533	-3.1029	-1.11033	-0.993995
0.401208	-3.10324	-1.11069	-0.994522
0.401883	-3.10328	-1.11158	-0.995303
0.402558	-3.10331	-1.11246	-0.996131
0.403233	-3.10329	-1.11289	-0.99694
0.403908	-3.10322	-1.11301	-0.99772
0.404582	-3.10316	-1.11319	-0.998501
0.405257	-3.10309	-1.11364	-0.999936
0.405932	-3.10302	-1.1141	-1.00142
0.406607	-3.103	-1.11453	-1.00227
0.407282	-3.10299	-1.11494	-1.00239
0.407957	-3.10295	-1.11527	-1.00252
0.408631	-3.10277	-1.11536	-1.00291
0.409306	-3.1026	-1.11544	-1.00329
0.409981	-3.10244	-1.11576	-1.00401
0.410656	-3.1023	-1.11615	-1.00498
0.411331	-3.10204	-1.1165	-1.00591
0.412006	-3.10156	-1.11673	-1.00641
0.412681	-3.10108	-1.11697	-1.00691
0.413355	-3.101	-1.11724	-1.0073
0.41403	-3.10099	-1.11753	-1.00764
0.414705	-3.10105	-1.11751	-1.00769
0.41538	-3.10122	-1.11703	-1.00639
0.416055	-3.1014	-1.11654	-1.00509
0.41673	-3.10186	-1.11622	-1.00541
0.417405	-3.10233	-1.11591	-1.00636
0.418079	-3.10263	-1.11561	-1.00719
0.418754	-3.10274	-1.11532	-1.00766
0.419429	-3.10282	-1.11504	-1.00814
0.420104	-3.10198	-1.11603	-1.00861
0.420779	-3.10113	-1.11702	-1.00908
0.421454	-3.10087	-1.1176	-1.00951
0.422129	-3.10103	-1.11783	-1.00989
0.422803	-3.10108	-1.118	-1.01026
0.423478	-3.10034	-1.11748	-1.01056
0.424153	-3.09961	-1.11696	-1.01084
0.424828	-3.09901	-1.11674	-1.01113
0.425503	-3.0985	-1.11671	-1.01145
0.426178	-3.098	-1.11665	-1.01176
0.426852	-3.0974	-1.11643	-1.01205
0.427527	-3.09678	-1.11621	-1.01234
0.428202	-3.09622	-1.11623	-1.01266
0.428877	-3.09575	-1.11633	-1.01316
0.429552	-3.09527	-1.11626	-1.01367
0.430227	-3.09501	-1.1157	-1.01426
0.430902	-3.09476	-1.11514	-1.0149
0.431576	-3.09411	-1.11522	-1.01544
0.432251	-3.09303	-1.11547	-1.01574
0.432926	-3.09197	-1.1157	-1.01603
0.433601	-3.09146	-1.11593	-1.01641
0.434276	-3.09095	-1.11616	-1.0168
0.434951	-3.09042	-1.11614	-1.01711
0.435626	-3.08989	-1.11608	-1.01725
0.4363	-3.08922	-1.11628	-1.0174
0.436975	-3.08744	-1.11684	-1.0177
0.43765	-3.08566	-1.11739	-1.01801
0.438325	-3.08473	-1.11688	-1.01848
0.439	-3.08429	-1.11633	-1.01916
0.439675	-3.08376	-1.11587	-1.01984
0.44035	-3.08282	-1.11549	-1.02035
0.441024	-3.08189	-1.11517	-1.02086
0.441699	-3.08109	-1.11587	-1.02133
0.442374	-3.08035	-1.11657	-1.02177
0.443049	-3.07952	-1.11689	-1.02218
0.443724	-3.07841	-1.11689	-1.02188
0.444399	-3.0773	-1.11688	-1.02158
0.445073	-3.07678	-1.11695	-1.02182
0.445748	-3.0764	-1.11704	-1.02246
0.446423	-3.07593	-1.11707	-1.02309
0.447098	-3.0753	-1.11699	-1.02365
0.447773	-3.07467	-1.11692	-1.02421
0.448448	-3.07373	-1.11666	-1.02461
0.449123	-3.07275	-1.11638	-1.02493
0.449797	-3.07186	-1.11635	-1.02523
0.450472	-3.07112	-1.11668	-1.02547
0.451147	-3.07037	-1.11702	-1.02571
0.451822	-3.06967	-1.11661	-1.0261
0.452497	-3.06898	-1.11616	-1.02653
0.453172	-3.06848	-1.11611	-1.02694
0.453847	-3.06817	-1.11649	-1.02724
0.454521	-3.06783	-1.11685	-1.02755
0.455196	-3.06683	-1.117	-1.02812
0.455871	-3.06583	-1.11715	-1.02875
0.456546	-3.06488	-1.11759	-1.02983
0.457221	-3.06397	-1.11825	-1.03168
0.457896	-3.06303	-1.11888	-1.03353
0.458571	-3.0619	-1.11921	-1.03377
0.459245	-3.06077	-1.11955	-1.03384
0.45992	-3.05978	-1.12017	-1.03399
0.460595	-3.05887	-1.12093	-1.03425
0.46127	-3.05797	-1.12159	-1.0345
0.461945	-3.05712	-1.12184	-1.03439
0.46262	-3.05627	-1.1221	-1.03426
0.463295	-3.05484	-1.12223	-1.03415
0.463969	-3.05322	-1.12233	-1.03404
0.464644	-3.05186	-1.12254	-1.03393
0.465319	-3.05109	-1.12305	-1.0337
0.465994	-3.05032	-1.12356	-1.03347
0.466669	-3.04952	-1.12352	-1.03347
0.467344	-3.0487	-1.12336	-1.03362
0.468018	-3.04768	-1.12312	-1.03371
0.468693	-3.04631	-1.12273	-1.03348
0.469368	-3.04494	-1.12234	-1.03324
0.470043	-3.044	-1.12172	-1.03332
0.470718	-3.0431	-1.12108	-1.03354
0.471393	-3.04216	-1.12105	-1.0337
0.472068	-3.04117	-1.12179	-1.03372
0.472742	-3.04018	-1.12254	-1.03373
0.473417	-3.03929	-1.1228	-1.03406
0.474092	-3.03839	-1.12305	-1.03447
0.474767	-3.03745	-1.12287	-1.03467
0.475442	-3.03647	-1.1223	-1.03443
0.476117	-3.03547	-1.12176	-1.03419
0.476792	-3.03435	-1.1218	-1.03421
0.477466	-3.03323	-1.12185	-1.03427
0.478141	-3.03242	-1.12181	-1.03432
0.478816	-3.03187	-1.12172	-1.03436
0.479491	-3.03133	-1.12169	-1.03441
0.480166	-3.0299	-1.12206	-1.03405
0.480841	-3.02829	-1.12243	-1.03345
0.481515	-3.02703	-1.12259	-1.03294
0.48219	-3.02635	-1.12265	-1.03299
0.482865	-3.02568	-1.12256	-1.03304
0.48354	-3.02404	-1.12196	-1.03296
0.484215	-3.02232	-1.12135	-1.03281
0.48489	-3.02083	-1.1206	-1.03272
0.485565	-3.01962	-1.11981	-1.03285
0.486239	-3.01842	-1.11926	-1.03298
0.486914	-3.01703	-1.11923	-1.0331
0.487589	-3.01564	-1.1192	-1.03322
0.488264	-3.01417	-1.11941	-1.0332
0.488939	-3.01262	-1.11966	-1.03283
0.489614	-3.01108	-1.11981	-1.03247
0.490289	-3.00978	-1.11981	-1.03283
0.490963	-3.00847	-1.1198	-1.0333
0.491638	-3.00734	-1.12011	-1.03373
0.492313	-3.00632	-1.12044	-1.03408
0.492988	-3.00499	-1.12061	-1.03443
0.493663	-3.00197	-1.12061	-1.03361
0.494338	-2.99281	-1.12055	-1.0321
0.495013	-2.98953	-1.11658	-1.03213
0.495687	-2.9865	-1.11624	-1.0336
0.496362	-2.98303	-1.11635	-1.03371
0.497037	-2.98062	-1.11651	-1.03389
0.497712	-2.96998	-1.11719	-1.03434
0.498387	-2.96775	-1.11859	-1.02933
0.499062	-2.96662	-1.11698	-1.02878
0.499737	-2.96475	-1.11712	-1.02794
0.500411	-2.96438	-1.11703	-1.02669
0.501086	-2.96367	-1.11653	-1.02603
0.501761	-2.96243	-1.11698	-1.02536
0.502436	-2.96172	-1.11736	-1.02483
0.503111	-2.96074	-1.11698	-1.02374
0.503786	-2.95884	-1.11712	-1.02275
0.504461	-2.95636	-1.1163	-1.02257
0.505135	-2.95328	-1.11632	-1.02202
0.50581	-2.95089	-1.11576	-1.02157
0.506485	-2.94866	-1.1169	-1.02045
0.50716	-2.94613	-1.11862	-1.01942
0.507835	-2.94486	-1.11927	-1.01886
0.50851	-2.94302	-1.11852	-1.01777
0.509184	-2.94295	-1.11756	-1.01641
0.509859	-2.94164	-1.11638	-1.01595
0.510534	-2.93937	-1.11537	-1.01488
0.511209	-2.93583	-1.11522	-1.01349
0.511884	-2.9343	-1.1154	-1.01347
0.512559	-2.93116	-1.11646	-1.01268
0.513234	-2.92928	-1.11641	-1.01394
0.513908	-2.92784	-1.11469	-1.01294
0.514583	-2.92673	-1.11421	-1.01333
0.515258	-2.92545	-1.11527	-1.01352
0.515933	-2.92371	-1.11594	-1.0139
0.516608	-2.92242	-1.11601	-1.01327
0.517283	-2.92087	-1.11656	-1.01343
0.517958	-2.91904	-1.11757	-1.01288
0.518632	-2.9164	-1.11727	-1.01098
0.519307	-2.91421	-1.11643	-1.00974
0.519982	-2.91378	-1.1161	-1.0094
0.520657	-2.91385	-1.11637	-1.00641
0.521332	-2.91345	-1.11672	-1.00742
0.522007	-2.91229	-1.11752	-1.00725
0.522682	-2.91119	-1.11735	-1.00725
0.523356	-2.90988	-1.11571	-1.00705
0.524031	-2.90852	-1.11444	-1.00796
0.524706	-2.9078	-1.11296	-1.00743
0.525381	-2.90716	-1.11363	-1.00683
0.526056	-2.90655	-1.1148	-1.00681
0.526731	-2.90673	-1.11423	-1.0065
0.527406	-2.90766	-1.11427	-1.00627
0.52808	-2.90768	-1.11305	-1.00685
0.528755	-2.9074	-1.11271	-1.00724
0.52943	-2.90728	-1.11345	-1.00771
0.530105	-2.90684	-1.11468	-1.0076
0.53078	-2.90612	-1.11479	-1.00947
0.531455	-2.90508	-1.11301	-1.0089
0.532129	-2.90417	-1.11283	-1.00831
0.532804	-2.90308	-1.11287	-1.00842
0.533479	-2.90175	-1.11345	-1.00836
0.534154	-2.90124	-1.11235	-1.00885
0.534829	-2.90068	-1.11189	-1.00881
0.535504	-2.901	-1.11329	-1.00864
0.536179	-2.9015	-1.11404	-1.00951
0.536853	-2.90143	-1.11487	-1.01027
0.537528	-2.89967	-1.11415	-1.01117
0.538203	-2.89772	-1.11311	-1.01059
0.538878	-2.89741	-1.11244	-1.01008
0.539553	-2.8973	-1.11211	-1.0096
0.540228	-2.89673	-1.11443	-1.00901
0.540903	-2.89581	-1.11597	-1.00869
0.541577	-2.89396	-1.11725	-1.00917
0.542252	-2.89228	-1.11537	-1.01027
0.542927	-2.8901	-1.11482	-1.01103
0.543602	-2.88768	-1.11601	-1.01168
0.544277	-2.88536	-1.11704	-1.01178
0.544952	-2.88369	-1.11752	-1.01189
0.545627	-2.88147	-1.11699	-1.01236
0.546301	-2.87999	-1.11723	-1.01229
0.546976	-2.87866	-1.11778	-1.01107
0.547651	-2.87678	-1.11811	-1.01033
0.548326	-2.87568	-1.11814	-1.01004
0.549001	-2.87511	-1.11694	-1.00963
0.549676	-2.87448	-1.11759	-1.00951
0.55035	-2.87241	-1.11844	-1.00966
0.551025	-2.87058	-1.11852	-1.00911
0.5517	-2.86908	-1.11946	-1.00921
0.552375	-2.86807	-1.11771	-1.00933
0.55305	-2.86527	-1.11805	-1.00926
0.553725	-2.86357	-1.11636	-1.0094
0.5544	-2.86332	-1.11697	-1.0088
0.555074	-2.86251	-1.11796	-1.00747
0.555749	-2.85976	-1.11844	-1.00717
0.556424	-2.85791	-1.11754	-1.00698
0.557099	-2.85515	-1.11641	-1.00595
0.557774	-2.85332	-1.11504	-1.005
0.558449	-2.85088	-1.11372	-1.00372
0.559124	-2.84863	-1.11429	-1.00219
0.559798	-2.84758	-1.11549	-1.0012
0.560473	-2.84672	-1.11601	-1.00098
0.561148	-2.84516	-1.11484	-1.00057
0.561823	-2.84379	-1.11614	-0.99861
0.562498	-2.84299	-1.11748	-0.997307
0.563173	-2.84244	-1.11688	-0.997821
0.563847	-2.84148	-1.11657	-0.997077
0.564522	-2.83984	-1.11683	-0.996465
0.565197	-2.8367	-1.11728	-0.996373
0.565872	-2.83357	-1.11736	-0.996088
0.566547	-2.83128	-1.11646	-0.995985
0.567222	-2.82911	-1.11645	-0.995049
0.567897	-2.82672	-1.11736	-0.994436
0.568571	-2.82505	-1.11685	-0.993537
0.569246	-2.82225	-1.11628	-0.991846
0.569921	-2.81957	-1.1163	-0.991047
0.570596	-2.81698	-1.11628	-0.990318
0.571271	-2.81539	-1.11582	-0.991064
0.571946	-2.81403	-1.11582	-0.991626
0.572621	-2.81264	-1.11566	-0.989979
0.573295	-2.81082	-1.11482	-0.990105
0.57397	-2.80879	-1.11468	-0.990584
0.574645	-2.80801	-1.11516	-0.9899
0.57532	-2.80744	-1.11598	-0.989634
0.575995	-2.80617	-1.11605	-0.988072
0.57667	-2.80479	-1.11515	-0.987272
0.577345	-2.80302	-1.1144	-0.986644
0.578019	-2.80106	-1.11327	-0.987002
0.578694	-2.79892	-1.11147	-0.987958
0.579369	-2.79743	-1.11147	-0.987359
0.580044	-2.7956	-1.11051	-0.987233
0.580719	-2.79403	-1.11016	-0.987661
0.581394	-2.79257	-1.11014	-0.986502
0.582069	-2.7914	-1.11058	-0.98561
0.582743	-2.79013	-1.11	-0.984241
0.583418	-2.7883	-1.10964	-0.983471
0.584093	-2.78706	-1.10787	-0.983716
0.584768	-2.78586	-1.10656	-0.983401
0.585443	-2.78454	-1.10653	-0.983874
0.586118	-2.78348	-1.10714	-0.983992
0.586792	-2.78198	-1.10718	-0.983009
0.587467	-2.78	-1.10659	-0.983176
0.588142	-2.77732	-1.10539	-0.982299
0.588817	-2.77442	-1.10408	-0.980464
0.589492	-2.77304	-1.10584	-0.980097
0.590167	-2.77167	-1.10705	-0.980784
0.590842	-2.76984	-1.10615	-0.98005
0.591516	-2.76754	-1.10679	-0.980377
0.592191	-2.7655	-1.10556	-0.981163
0.592866	-2.76357	-1.10483	-0.982282
0.593541	-2.7609	-1.10409	-0.981608
0.594216	-2.75699	-1.10506	-0.980403
0.594891	-2.75221	-1.10592	-0.979206
0.595566	-2.74707	-1.10559	-0.978863
0.59624	-2.74211	-1.10366	-0.976874
0.596915	-2.73836	-1.10418	-0.975235
0.59759	-2.73614	-1.10395	-0.97328
0.598265	-2.7347	-1.10334	-0.973117
0.59894	-2.73229	-1.10352	-0.973333
0.599615	-2.72961	-1.10351	-0.973749
0.60029	-2.72786	-1.10298	-0.973104
0.600964	-2.7255	-1.10179	-0.972499
0.601639	-2.72363	-1.10194	-0.972325
0.602314	-2.72192	-1.10131	-0.971781
0.602989	-2.71991	-1.10067	-0.970683
0.603664	-2.71788	-1.10065	-0.970142
0.604339	-2.71572	-1.10094	-0.969072
0.605013	-2.71475	-1.10133	-0.968625
0.605688	-2.71237	-1.10053	-0.968549
0.606363	-2.70866	-1.0993	-0.967287
0.607038	-2.70761	-1.09899	-0.965682
0.607713	-2.70576	-1.09976	-0.964242
0.608388	-2.70438	-1.09799	-0.96287
0.609063	-2.70156	-1.09783	-0.96165
0.609737	-2.69933	-1.09845	-0.961002
0.610412	-2.69728	-1.09782	-0.960789
0.611087	-2.69614	-1.09645	-0.960255
0.611762	-2.69737	-1.09572	-0.959616
0.612437	-2.69858	-1.09395	-0.95961
0.613112	-2.69809	-1.09374	-0.959328
0.613787	-2.6958	-1.09329	-0.959432
0.614461	-2.69306	-1.09256	-0.959098
0.615136	-2.69017	-1.09207	-0.957454
0.615811	-2.68828	-1.09102	-0.955943
0.616486	-2.68745	-1.09016	-0.954752
0.617161	-2.68586	-1.09063	-0.954243
0.617836	-2.68385	-1.09086	-0.953728
0.618511	-2.68039	-1.09088	-0.952704
0.619185	-2.67862	-1.09152	-0.952927
0.61986	-2.67645	-1.09098	-0.952813
0.620535	-2.67497	-1.09052	-0.953022
0.62121	-2.6734	-1.09108	-0.952621
0.621885	-2.67061	-1.09136	-0.952478
0.62256	-2.66867	-1.09146	-0.95236
0.623235	-2.66783	-1.0911	-0.950992
0.623909	-2.6658	-1.09038	-0.950215
0.624584	-2.663	-1.09033	-0.950313
0.625259	-2.65973	-1.09039	-0.95052
0.625934	-2.65776	-1.09	-0.949175
0.626609	-2.65632	-1.08959	-0.947488
0.627284	-2.65449	-1.08959	-0.945623
0.627958	-2.65273	-1.08977	-0.945923
0.628633	-2.65019	-1.08993	-0.945015
0.629308	-2.64786	-1.0901	-0.94482
0.629983	-2.64536	-1.08994	-0.944345
0.630658	-2.64297	-1.08885	-0.942767
0.631333	-2.64077	-1.08813	-0.94304
0.632008	-2.63919	-1.08865	-0.943446
0.632682	-2.6375	-1.0899	-0.944533
0.633357	-2.63531	-1.08991	-0.943701
0.634032	-2.63358	-1.08995	-0.94239
0.634707	-2.6329	-1.09032	-0.942641
0.635382	-2.63149	-1.09022	-0.942231
0.636057	-2.62969	-1.08977	-0.94104
0.636732	-2.62831	-1.08935	-0.94025
0.637406	-2.62615	-1.08822	-0.938295
0.638081	-2.62449	-1.08697	-0.938639
0.638756	-2.62348	-1.08639	-0.938154
0.639431	-2.62185	-1.08679	-0.937435
0.640106	-2.61882	-1.08692	-0.937169
0.640781	-2.61595	-1.08639	-0.936183
0.641456	-2.61572	-1.08642	-0.9348
0.64213	-2.61496	-1.08576	-0.93352
0.642805	-2.61231	-1.08578	-0.934125
0.64348	-2.60995	-1.08757	-0.93447
0.644155	-2.6093	-1.08642	-0.934004
0.64483	-2.60911	-1.08512	-0.932983
0.645505	-2.60809	-1.08524	-0.932269
0.646179	-2.60599	-1.08484	-0.932044
0.646854	-2.60461	-1.08484	-0.931616
0.647529	-2.60361	-1.08559	-0.931663
0.648204	-2.60244	-1.08605	-0.930625
0.648879	-2.60074	-1.08458	-0.930706
0.649554	-2.59867	-1.08449	-0.929208
0.650229	-2.59658	-1.08331	-0.930332
0.650903	-2.59414	-1.08334	-0.930032
0.651578	-2.59108	-1.08329	-0.928216
0.652253	-2.58834	-1.08345	-0.92766
0.652928	-2.58568	-1.08326	-0.926757
0.653603	-2.5832	-1.08421	-0.92765
0.654278	-2.58088	-1.08414	-0.928256
0.654953	-2.5795	-1.08479	-0.927136
0.655627	-2.57748	-1.08593	-0.926583
0.656302	-2.57531	-1.08532	-0.926638
0.656977	-2.57378	-1.08468	-0.926822
0.657652	-2.57138	-1.0835	-0.927278
0.658327	-2.56822	-1.08337	-0.926059
0.659002	-2.56724	-1.08471	-0.925075
0.659676	-2.56652	-1.08466	-0.924249
0.660351	-2.56496	-1.0829	-0.924035
0.661026	-2.56264	-1.08492	-0.924711
0.661701	-2.55925	-1.08474	-0.924591
0.662376	-2.55682	-1.08566	-0.923746
0.663051	-2.55303	-1.08599	-0.923312
0.663726	-2.55192	-1.08558	-0.922263
0.6644	-2.55145	-1.08597	-0.921426
0.665075	-2.54878	-1.08533	-0.920843
0.66575	-2.54756	-1.08514	-0.920144
0.666425	-2.54613	-1.08546	-0.91846
0.6671	-2.54434	-1.08675	-0.916343
0.667775	-2.54393	-1.08697	-0.915662
0.66845	-2.54206	-1.08697	-0.914301
0.669124	-2.54094	-1.08661	-0.913873
0.669799	-2.53914	-1.08673	-0.913429
0.670474	-2.53747	-1.08656	-0.912305
0.671149	-2.53701	-1.08642	-0.910785
0.671824	-2.53375	-1.08576	-0.909083
0.672499	-2.53306	-1.08486	-0.908086
0.673174	-2.53193	-1.08492	-0.907691
0.673848	-2.53008	-1.08521	-0.906867
0.674523	-2.52656	-1.08569	-0.906604
0.675198	-2.52528	-1.08481	-0.906004
0.675873	-2.52284	-1.08343	-0.905594
0.676548	-2.52116	-1.08245	-0.904494
0.677223	-2.52019	-1.08214	-0.9038
0.677898	-2.51924	-1.08235	-0.901838
0.678572	-2.51828	-1.08263	-0.901942
0.679247	-2.51771	-1.08228	-0.900572
0.679922	-2.51726	-1.08233	-0.899749
0.680597	-2.51459	-1.08218	-0.900171
0.681272	-2.51268	-1.0814	-0.898016
0.681947	-2.51121	-1.0816	-0.897128
0.682621	-2.50878	-1.08214	-0.896053
0.683296	-2.50675	-1.08264	-0.895675
0.683971	-2.50419	-1.08222	-0.89503
0.684646	-2.50154	-1.08134	-0.894008
0.685321	-2.50017	-1.08041	-0.895399
0.685996	-2.4987	-1.08068	-0.894018
0.686671	-2.49667	-1.08035	-0.892034
0.687345	-2.49391	-1.08021	-0.890636
0.68802	-2.49173	-1.07996	-0.890437
0.688695	-2.48972	-1.08015	-0.889911
0.68937	-2.48724	-1.08002	-0.890088
0.690045	-2.48517	-1.08056	-0.889172
0.69072	-2.48433	-1.08127	-0.88712
0.691395	-2.4837	-1.08142	-0.885397
0.692069	-2.48272	-1.08144	-0.884546
0.692744	-2.48181	-1.08154	-0.883072
0.693419	-2.47998	-1.08214	-0.882605
0.694094	-2.47703	-1.08103	-0.881001
0.694769	-2.47331	-1.08013	-0.880616
0.695444	-2.47146	-1.08071	-0.878923
0.696119	-2.46966	-1.08131	-0.878074
0.696793	-2.46787	-1.08167	-0.877243
0.697468	-2.46564	-1.08156	-0.876593
0.698143	-2.46347	-1.08226	-0.877428
0.698818	-2.46208	-1.0814	-0.877277
0.699493	-2.45964	-1.08045	-0.875241
0.700168	-2.45601	-1.07937	-0.874977
0.700842	-2.45411	-1.08049	-0.875226
0.701517	-2.45197	-1.07984	-0.874943
0.702192	-2.44935	-1.07872	-0.873386
0.702867	-2.44761	-1.07752	-0.873012
0.703542	-2.44611	-1.07706	-0.871429
0.704217	-2.44577	-1.07675	-0.87149
0.704892	-2.44441	-1.07653	-0.870871
0.705566	-2.44233	-1.07672	-0.870511
0.706241	-2.44065	-1.07552	-0.868299
0.706916	-2.43997	-1.07378	-0.8672
0.707591	-2.4394	-1.07355	-0.867252
0.708266	-2.43728	-1.07363	-0.867988
0.708941	-2.43507	-1.07272	-0.866895
0.709616	-2.4327	-1.07287	-0.866547
0.71029	-2.43048	-1.07279	-0.866464
0.710965	-2.43054	-1.07213	-0.865965
0.71164	-2.43027	-1.0721	-0.863893
0.712315	-2.4282	-1.06984	-0.86286
0.71299	-2.42621	-1.06976	-0.862056
0.713665	-2.42471	-1.06846	-0.860876
0.71434	-2.42342	-1.07034	-0.859143
0.715014	-2.42149	-1.06998	-0.857321
0.715689	-2.4187	-1.07021	-0.85625
0.716364	-2.41784	-1.06932	-0.856487
0.717039	-2.41707	-1.06926	-0.856156
0.717714	-2.41542	-1.06824	-0.855337
0.718389	-2.41529	-1.06837	-0.854779
0.719064	-2.41341	-1.06963	-0.853654
0.719738	-2.41212	-1.0701	-0.852897
0.720413	-2.41008	-1.07061	-0.852323
0.721088	-2.40773	-1.07072	-0.851467
0.721763	-2.4072	-1.07137	-0.851147
0.722438	-2.40469	-1.07092	-0.850947
0.723113	-2.40332	-1.07166	-0.850505
0.723787	-2.4007	-1.07284	-0.849891
0.724462	-2.39742	-1.07265	-0.849288
0.725137	-2.39587	-1.07286	-0.848724
0.725812	-2.3929	-1.07341	-0.847322
0.726487	-2.39133	-1.07333	-0.846749
0.727162	-2.38833	-1.07404	-0.845831
0.727837	-2.38621	-1.07507	-0.846379
0.728511	-2.38376	-1.07518	-0.846028
0.729186	-2.38211	-1.0763	-0.845508
0.729861	-2.3801	-1.07629	-0.845256
0.730536	-2.37833	-1.076	-0.845685
0.731211	-2.37618	-1.0743	-0.846707
0.731886	-2.37387	-1.07397	-0.846249
0.732561	-2.37192	-1.07438	-0.845487
0.733235	-2.37036	-1.07395	-0.844512
0.73391	-2.36814	-1.0738	-0.844386
0.734585	-2.36653	-1.07394	-0.843212
0.73526	-2.36398	-1.07416	-0.842351
0.735935	-2.36111	-1.07418	-0.842154
0.73661	-2.35912	-1.07411	-0.841534
0.737284	-2.35677	-1.07435	-0.841151
0.737959	-2.35333	-1.07416	-0.840836
0.738634	-2.35115	-1.0742	-0.839453
0.739309	-2.34996	-1.07466	-0.838537
0.739984	-2.34789	-1.0747	-0.838186
0.740659	-2.34637	-1.07415	-0.837654
0.741334	-2.34553	-1.0741	-0.836769
0.742008	-2.34373	-1.07432	-0.836972
0.742683	-2.34185	-1.07503	-0.837923
0.743358	-2.341	-1.07592	-0.836527
0.744033	-2.33962	-1.0748	-0.836424
0.744708	-2.33711	-1.07471	-0.836094
0.745383	-2.33583	-1.07411	-0.835482
0.746058	-2.33507	-1.07448	-0.834399
0.746732	-2.33296	-1.07448	-0.833537
0.747407	-2.33041	-1.07454	-0.832616
0.748082	-2.32761	-1.07578	-0.831059
0.748757	-2.32644	-1.07493	-0.830589
0.749432	-2.32529	-1.07413	-0.830263
0.750107	-2.32367	-1.07431	-0.829294
0.750782	-2.3225	-1.07478	-0.827788
0.751456	-2.32025	-1.07441	-0.826895
0.752131	-2.31746	-1.07343	-0.826347
0.752806	-2.31582	-1.0727	-0.82587
0.753481	-2.31426	-1.07251	-0.824578
0.754156	-2.31258	-1.07153	-0.825104
0.754831	-2.31194	-1.07153	-0.824764
0.755506	-2.31089	-1.07146	-0.824146
0.75618	-2.30827	-1.07177	-0.823312
0.756855	-2.30568	-1.07075	-0.822186
0.75753	-2.30299	-1.07029	-0.820669
0.758205	-2.29977	-1.06972	-0.819757
0.75888	-2.29806	-1.06953	-0.819908
0.759555	-2.29692	-1.06847	-0.819635
0.760229	-2.29485	-1.06741	-0.819569
0.760904	-2.29317	-1.06747	-0.818686
0.761579	-2.29146	-1.06719	-0.817557
0.762254	-2.28869	-1.06718	-0.818059
0.762929	-2.28717	-1.06561	-0.818188
0.763604	-2.28562	-1.06461	-0.817107
0.764279	-2.28384	-1.06441	-0.814999
0.764953	-2.28304	-1.06405	-0.813256
0.765628	-2.28123	-1.06443	-0.81245
0.766303	-2.27902	-1.06537	-0.812094
0.766978	-2.2767	-1.06446	-0.81082
0.767653	-2.27428	-1.06407	-0.80901
0.768328	-2.27334	-1.06415	-0.808043
0.769003	-2.27227	-1.06486	-0.807078
0.769677	-2.27085	-1.06579	-0.806464
0.770352	-2.27025	-1.06736	-0.805291
0.771027	-2.26832	-1.06845	-0.803243
0.771702	-2.26477	-1.0671	-0.80276
0.772377	-2.26328	-1.06633	-0.802335
0.773052	-2.26187	-1.06579	-0.801924
0.773727	-2.26014	-1.06649	-0.802216
0.774401	-2.25912	-1.06652	-0.802323
0.775076	-2.25703	-1.06656	-0.800892
0.775751	-2.25507	-1.06692	-0.798495
0.776426	-2.25356	-1.06571	-0.796703
0.777101	-2.25053	-1.06561	-0.795252
0.777776	-2.24828	-1.06723	-0.794143
0.77845	-2.24749	-1.06765	-0.79274
0.779125	-2.24564	-1.06675	-0.791494
0.7798	-2.24345	-1.06772	-0.79104
0.780475	-2.24132	-1.06822	-0.79108
0.78115	-2.23923	-1.0677	-0.791287
0.781825	-2.23628	-1.06664	-0.791715
0.7825	-2.23492	-1.06605	-0.791448
0.783174	-2.23355	-1.06627	-0.790637
0.783849	-2.23246	-1.06684	-0.791317
0.784524	-2.22977	-1.06658	-0.792065
0.785199	-2.22777	-1.06704	-0.791562
0.785874	-2.22563	-1.06748	-0.790567
0.786549	-2.22329	-1.06716	-0.789047
0.787224	-2.22078	-1.06546	-0.788493
0.787898	-2.21913	-1.0653	-0.788272
0.788573	-2.21783	-1.06591	-0.786172
0.789248	-2.21648	-1.06577	-0.785789
0.789923	-2.21495	-1.06613	-0.784835
0.790598	-2.21275	-1.06679	-0.784504
0.791273	-2.21096	-1.06717	-0.782193
0.791948	-2.20906	-1.06754	-0.782765
0.792622	-2.20618	-1.06938	-0.78299
0.793297	-2.2052	-1.07041	-0.781864
0.793972	-2.20418	-1.06922	-0.78164
0.794647	-2.2027	-1.06793	-0.780532
0.795322	-2.20064	-1.06853	-0.780888
0.795997	-2.19848	-1.06877	-0.780129
0.796672	-2.19731	-1.06872	-0.779225
0.797346	-2.19695	-1.06889	-0.778481
0.798021	-2.19642	-1.06974	-0.777822
0.798696	-2.19594	-1.07095	-0.775806
0.799371	-2.19543	-1.07186	-0.775543
0.800046	-2.19473	-1.07058	-0.775855
0.800721	-2.19341	-1.07023	-0.774807
0.801395	-2.19234	-1.06951	-0.77341
0.80207	-2.19075	-1.06809	-0.773606
0.802745	-2.18959	-1.06731	-0.773778
0.80342	-2.18802	-1.06857	-0.773894
0.804095	-2.18574	-1.06968	-0.774209
0.80477	-2.18409	-1.07071	-0.772194
0.805445	-2.18339	-1.07134	-0.771983
0.806119	-2.18181	-1.07193	-0.770675
0.806794	-2.18022	-1.07067	-0.770265
0.807469	-2.1793	-1.07159	-0.769793
0.808144	-2.17827	-1.07198	-0.769374
0.808819	-2.1782	-1.07214	-0.768878
0.809494	-2.17725	-1.07036	-0.767654
0.810169	-2.17533	-1.07141	-0.767361
0.810843	-2.17367	-1.07269	-0.76582
0.811518	-2.17129	-1.07339	-0.764497
0.812193	-2.16953	-1.07256	-0.763264
0.812868	-2.168	-1.07226	-0.762995
0.813543	-2.16612	-1.07307	-0.762399
0.814218	-2.16428	-1.0739	-0.762835
0.814893	-2.16189	-1.07392	-0.761688
0.815567	-2.15947	-1.07323	-0.761873
0.816242	-2.15745	-1.07319	-0.759686
0.816917	-2.15585	-1.0742	-0.758823
0.817592	-2.1548	-1.07489	-0.758012
0.818267	-2.15423	-1.07564	-0.757122
0.818942	-2.15345	-1.07596	-0.755548
0.819616	-2.15198	-1.07542	-0.755463
0.820291	-2.15096	-1.07346	-0.754512
0.820966	-2.15035	-1.07175	-0.753102
0.821641	-2.14887	-1.07033	-0.753124
0.822316	-2.14648	-1.06978	-0.752924
0.822991	-2.14474	-1.06911	-0.752086
0.823666	-2.14312	-1.06913	-0.751294
0.82434	-2.1428	-1.06857	-0.7506
0.825015	-2.14075	-1.06682	-0.749405
0.82569	-2.13889	-1.06508	-0.747819
0.826365	-2.138	-1.06495	-0.747431
0.82704	-2.13696	-1.06377	-0.747723
0.827715	-2.13482	-1.0627	-0.747673
0.82839	-2.13464	-1.06292	-0.747039
0.829064	-2.13359	-1.06351	-0.745576
0.829739	-2.13316	-1.06475	-0.743682
0.830414	-2.13099	-1.06374	-0.742738
0.831089	-2.1306	-1.06347	-0.7426
0.831764	-2.12963	-1.06345	-0.741423
0.832439	-2.12903	-1.06343	-0.740886
0.833113	-2.12726	-1.06271	-0.740531
0.833788	-2.12559	-1.06267	-0.740326
0.834463	-2.12319	-1.06193	-0.739792
0.835138	-2.11971	-1.06228	-0.74003
0.835813	-2.11659	-1.06273	-0.739092
0.836488	-2.11537	-1.06204	-0.739096
0.837163	-2.11401	-1.06221	-0.739295
0.837837	-2.11199	-1.06263	-0.738823
0.838512	-2.10954	-1.06257	-0.736579
0.839187	-2.10881	-1.06203	-0.736866
0.839862	-2.10763	-1.06162	-0.736453
0.840537	-2.10622	-1.06098	-0.735071
0.841212	-2.10487	-1.06083	-0.734472
0.841887	-2.10538	-1.06142	-0.733997
0.842561	-2.10473	-1.06194	-0.734107
0.843236	-2.1031	-1.06243	-0.733202
0.843911	-2.10188	-1.06235	-0.732375
0.844586	-2.10067	-1.06193	-0.732116
0.845261	-2.09791	-1.06172	-0.73259
0.845936	-2.097	-1.06085	-0.732355
0.846611	-2.09491	-1.06007	-0.7324
0.847285	-2.09341	-1.05868	-0.730367
0.84796	-2.09158	-1.05721	-0.728533
0.848635	-2.0903	-1.05668	-0.729037
0.84931	-2.08926	-1.05671	-0.728447
0.849985	-2.08764	-1.05598	-0.726741
0.85066	-2.0857	-1.05586	-0.726538
0.851335	-2.08419	-1.05543	-0.726057
0.852009	-2.08412	-1.05502	-0.724254
0.852684	-2.08356	-1.05462	-0.724307
0.853359	-2.0819	-1.05493	-0.723075
0.854034	-2.08026	-1.05509	-0.722838
0.854709	-2.07974	-1.0551	-0.722448
0.855384	-2.07923	-1.05627	-0.722353
0.856058	-2.0776	-1.05721	-0.720803
0.856733	-2.07708	-1.05675	-0.720691
0.857408	-2.07502	-1.05657	-0.72093
0.858083	-2.07216	-1.05543	-0.721546
0.858758	-2.06866	-1.05533	-0.722051
0.859433	-2.06526	-1.05398	-0.722543
0.860108	-2.06248	-1.05397	-0.722256
0.860782	-2.06073	-1.053	-0.722924
0.861457	-2.05985	-1.05359	-0.72271
0.862132	-2.05876	-1.05242	-0.721457
0.862807	-2.05662	-1.05306	-0.721414
0.863482	-2.05599	-1.05294	-0.720094
0.864157	-2.05529	-1.05325	-0.7202
0.864832	-2.05472	-1.05261	-0.720315
0.865506	-2.05313	-1.05233	-0.720534
0.866181	-2.05151	-1.05321	-0.72067
0.866856	-2.0503	-1.05266	-0.721505
0.867531	-2.04976	-1.05279	-0.720277
0.868206	-2.04912	-1.05266	-0.719386
0.868881	-2.04781	-1.05219	-0.72049
0.869556	-2.04651	-1.05226	-0.720187
0.87023	-2.04541	-1.05173	-0.719623
0.870905	-2.04399	-1.05088	-0.718926
0.87158	-2.04264	-1.05091	-0.718954
0.872255	-2.04101	-1.05079	-0.718905
0.87293	-2.03882	-1.05064	-0.718999
0.873605	-2.0372	-1.0517	-0.718314
0.874279	-2.03695	-1.05248	-0.717773
0.874954	-2.03612	-1.05316	-0.716578
0.875629	-2.036	-1.05367	-0.714281
0.876304	-2.03594	-1.05486	-0.712203
0.876979	-2.0348	-1.05463	-0.710405
0.877654	-2.03216	-1.05474	-0.707728
0.878329	-2.03146	-1.05469	-0.70643
0.879003	-2.02997	-1.05477	-0.705551
0.879678	-2.02775	-1.05459	-0.705734
0.880353	-2.02515	-1.05432	-0.705695
0.881028	-2.02119	-1.05588	-0.705138
0.881703	-2.01863	-1.05738	-0.703998
0.882378	-2.01787	-1.05741	-0.702035
0.883053	-2.01586	-1.0564	-0.70052
0.883727	-2.01338	-1.05658	-0.699213
0.884402	-2.01154	-1.05614	-0.698584
0.885077	-2.01147	-1.05551	-0.697035
0.885752	-2.00982	-1.0558	-0.694762
0.886427	-2.00942	-1.05618	-0.693539
0.887102	-2.00719	-1.05645	-0.69262
0.887777	-2.00653	-1.05845	-0.690984
0.888451	-2.00383	-1.05866	-0.689231
0.889126	-2.00336	-1.05751	-0.687779
0.889801	-2.00195	-1.05687	-0.686442
0.890476	-2.00117	-1.05579	-0.685331
0.891151	-1.99935	-1.05353	-0.683963
0.891826	-1.9982	-1.05334	-0.684752
0.892501	-1.99577	-1.05209	-0.685478
0.893175	-1.99509	-1.05156	-0.685611
0.89385	-1.9951	-1.05242	-0.686318
0.894525	-1.99457	-1.05229	-0.686453
0.8952	-1.99188	-1.05198	-0.685898
0.895875	-1.9918	-1.05184	-0.684536
0.89655	-1.99105	-1.05195	-0.682562
0.897224	-1.99114	-1.05207	-0.682271
0.897899	-1.99071	-1.05123	-0.681015
0.898574	-1.98831	-1.05032	-0.681483
0.899249	-1.98554	-1.05004	-0.680512
0.899924	-1.98473	-1.0502	-0.680118
0.900599	-1.98357	-1.05058	-0.679681
0.901274	-1.98165	-1.05051	-0.67898
0.901948	-1.97924	-1.0498	-0.678335
0.902623	-1.97726	-1.04886	-0.677417
0.903298	-1.97601	-1.04888	-0.676982
0.903973	-1.97526	-1.0474	-0.676644
0.904648	-1.97421	-1.04527	-0.677143
0.905323	-1.97356	-1.0445	-0.679227
0.905998	-1.97234	-1.04483	-0.678572
0.906672	-1.97076	-1.0443	-0.678012
0.907347	-1.96953	-1.04618	-0.677227
0.908022	-1.9677	-1.04608	-0.677159
0.908697	-1.96675	-1.04666	-0.675459
0.909372	-1.96647	-1.04734	-0.673064
0.910047	-1.96473	-1.04685	-0.671966
0.910722	-1.9633	-1.04655	-0.671092
0.911396	-1.96276	-1.04596	-0.67072
0.912071	-1.9627	-1.04557	-0.670446
0.912746	-1.96186	-1.04502	-0.669738
0.913421	-1.96094	-1.0448	-0.669861
0.914096	-1.95935	-1.04431	-0.668114
0.914771	-1.95901	-1.04359	-0.66908
0.915446	-1.95957	-1.04251	-0.667568
0.91612	-1.95888	-1.04277	-0.667947
0.916795	-1.95831	-1.04292	-0.667185
0.91747	-1.95785	-1.04182	-0.665905
0.918145	-1.9573	-1.04291	-0.66606
0.91882	-1.95699	-1.04325	-0.665707
0.919495	-1.95702	-1.04418	-0.666402
0.920169	-1.95568	-1.04311	-0.666119
0.920844	-1.95367	-1.04367	-0.665993
0.921519	-1.95226	-1.04384	-0.66517
0.922194	-1.95168	-1.04364	-0.664049
0.922869	-1.95066	-1.04307	-0.663516
0.923544	-1.94922	-1.04433	-0.663665
0.924219	-1.94842	-1.04463	-0.663219
0.924893	-1.94772	-1.04488	-0.663893
0.925568	-1.94688	-1.04371	-0.664502
0.926243	-1.94601	-1.04403	-0.665841
0.926918	-1.94508	-1.04301	-0.665459
0.927593	-1.94383	-1.04337	-0.665887
0.928268	-1.94245	-1.04427	-0.666273
0.928943	-1.94155	-1.04464	-0.666114
0.929617	-1.93975	-1.04524	-0.666211
0.930292	-1.93921	-1.04558	-0.66628
0.930967	-1.93825	-1.04503	-0.665623
0.931642	-1.9367	-1.04622	-0.664731
0.932317	-1.93679	-1.04726	-0.663998
0.932992	-1.93471	-1.0471	-0.663461
0.933666	-1.93347	-1.04698	-0.663837
0.934341	-1.93254	-1.04783	-0.663947
0.935016	-1.93173	-1.0481	-0.663675
0.935691	-1.92911	-1.04795	-0.66298
0.936366	-1.92684	-1.04728	-0.661689
0.937041	-1.92662	-1.04912	-0.66137
0.937716	-1.92614	-1.04934	-0.661428
0.93839	-1.92489	-1.04977	-0.661249
0.939065	-1.92348	-1.04926	-0.661677
0.93974	-1.92369	-1.0507	-0.6622
0.940415	-1.92293	-1.04948	-0.662618
0.94109	-1.92158	-1.04892	-0.662288
0.941765	-1.92141	-1.04966	-0.661315
0.94244	-1.91892	-1.04867	-0.660273
0.943114	-1.91722	-1.04725	-0.65973
0.943789	-1.91514	-1.04816	-0.659736
0.944464	-1.91426	-1.04814	-0.65922
0.945139	-1.91352	-1.04814	-0.658835
0.945814	-1.91195	-1.04804	-0.65902
0.946489	-1.91193	-1.04742	-0.658973
0.947164	-1.91033	-1.04746	-0.660022
0.947838	-1.91034	-1.0478	-0.659854
0.948513	-1.9088	-1.04677	-0.661226
0.949188	-1.9067	-1.04639	-0.662412
0.949863	-1.90646	-1.04647	-0.662526
0.950538	-1.90503	-1.04558	-0.663256
0.951213	-1.9032	-1.04474	-0.662741
0.951887	-1.902	-1.04416	-0.662309
0.952562	-1.90195	-1.04371	-0.663863
0.953237	-1.90157	-1.04294	-0.664415
0.953912	-1.89998	-1.04259	-0.664716
0.954587	-1.89855	-1.04272	-0.664005
0.955262	-1.89659	-1.04338	-0.663976
0.955937	-1.89516	-1.04305	-0.661894
0.956611	-1.89466	-1.04293	-0.660649
0.957286	-1.89377	-1.04442	-0.65979
0.957961	-1.8926	-1.04483	-0.65869
0.958636	-1.89068	-1.04518	-0.659102
0.959311	-1.88982	-1.04653	-0.658743
0.959986	-1.88953	-1.04656	-0.659278
0.960661	-1.88915	-1.04621	-0.658688
0.961335	-1.88712	-1.04499	-0.657594
0.96201	-1.88557	-1.04399	-0.657177
0.962685	-1.88601	-1.0434	-0.657476
0.96336	-1.88603	-1.0426	-0.656783
0.964035	-1.88481	-1.04144	-0.654713
0.96471	-1.88288	-1.0411	-0.65327
0.965385	-1.88185	-1.04144	-0.65093
0.966059	-1.88247	-1.04154	-0.649465
0.966734	-1.88228	-1.04105	-0.647524
0.967409	-1.88194	-1.04157	-0.646491
0.968084	-1.88171	-1.04121	-0.646979
0.968759	-1.88077	-1.0419	-0.645968
0.969434	-1.87977	-1.04167	-0.645452
0.970109	-1.87917	-1.04193	-0.644132
0.970783	-1.87827	-1.04121	-0.643315
0.971458	-1.87837	-1.04109	-0.642681
0.972133	-1.87885	-1.03998	-0.642032
0.972808	-1.87872	-1.04005	-0.640707
0.973483	-1.87751	-1.03923	-0.640458
0.974158	-1.87663	-1.03802	-0.64068
0.974832	-1.87523	-1.03746	-0.64155
0.975507	-1.87551	-1.03679	-0.639206
0.976182	-1.87521	-1.03693	-0.638328
0.976857	-1.8741	-1.03703	-0.63657
0.977532	-1.87388	-1.0365	-0.636116
0.978207	-1.87396	-1.03746	-0.636525
0.978882	-1.87273	-1.0373	-0.635381
0.979556	-1.87095	-1.03738	-0.634125
0.980231	-1.86976	-1.03703	-0.634014
0.980906	-1.86888	-1.03699	-0.634299
0.981581	-1.86786	-1.03766	-0.635252
0.982256	-1.86662	-1.03646	-0.635422
0.982931	-1.86532	-1.03644	-0.634736
0.983606	-1.8645	-1.03856	-0.634397
0.98428	-1.8634	-1.03806	-0.632584
0.984955	-1.86296	-1.0379	-0.631648
0.98563	-1.86304	-1.03796	-0.630996
0.986305	-1.86151	-1.03966	-0.629721
0.98698	-1.86064	-1.03893	-0.629312
0.987655	-1.86008	-1.03893	-0.629143
0.98833	-1.8593	-1.0394	-0.628843
0.989004	-1.85718	-1.04017	-0.628607
0.989679	-1.85683	-1.04023	-0.628413
0.990354	-1.85408	-1.0405	-0.627312
0.991029	-1.85346	-1.03939	-0.625972
0.991704	-1.85256	-1.03931	-0.626217
0.992379	-1.85161	-1.03907	-0.627056
0.993053	-1.84971	-1.03831	-0.627077
0.993728	-1.84914	-1.03761	-0.626833
0.994403	-1.84749	-1.03727	-0.625936
0.995078	-1.84696	-1.0375	-0.625452
0.995753	-1.84586	-1.03753	-0.625095
0.996428	-1.84408	-1.03772	-0.623576
0.997103	-1.84275	-1.03896	-0.623151
0.997777	-1.84227	-1.04	-0.622416
0.998452	-1.84245	-1.04077	-0.621098
0.999127	-1.84238	-1.04256	-0.621486
0.999802	-1.84161	-1.04083	-0.622008
1.00048	-1.83983	-1.0401	-0.62256
1.00115	-1.83973	-1.04092	-0.622952
1.00183	-1.83808	-1.04053	-0.622483
1.0025	-1.83693	-1.03939	-0.622867
1.00318	-1.83612	-1.03918	-0.622683
1.00385	-1.83557	-1.0391	-0.62242
1.00453	-1.83389	-1.03948	-0.622502
1.0052	-1.83259	-1.03943	-0.623236
1.00588	-1.83175	-1.03895	-0.625054
1.00655	-1.83176	-1.03815	-0.624866
1.00723	-1.83164	-1.03736	-0.625432
1.0079	-1.83124	-1.03743	-0.625618
1.00857	-1.83117	-1.03809	-0.625823
1.00925	-1.8325	-1.03855	-0.626524
1.00992	-1.83467	-1.03925	-0.627366
1.0106	-1.83385	-1.03968	-0.627107
1.01127	-1.83264	-1.03928	-0.627636
1.01195	-1.83151	-1.03909	-0.628054
1.01262	-1.83088	-1.03947	-0.628621
1.0133	-1.83072	-1.03889	-0.630072
1.01397	-1.83028	-1.03812	-0.629614
1.01465	-1.83019	-1.0379	-0.63049
1.01532	-1.82849	-1.03592	-0.631537
1.016	-1.82638	-1.03504	-0.630563
1.01667	-1.82608	-1.03449	-0.630618
1.01735	-1.82745	-1.03334	-0.630269
1.01802	-1.82614	-1.03242	-0.629718
1.0187	-1.8257	-1.03331	-0.631298
1.01937	-1.82576	-1.03225	-0.630678
1.02005	-1.82595	-1.03257	-0.630436
1.02072	-1.82554	-1.03143	-0.629198
1.0214	-1.82609	-1.03032	-0.6291
1.02207	-1.82637	-1.03028	-0.629482
1.02275	-1.82595	-1.03055	-0.629354
1.02342	-1.82511	-1.0316	-0.630806
1.0241	-1.82532	-1.03127	-0.630278
1.02477	-1.82428	-1.03151	-0.628904
1.02545	-1.8219	-1.03183	-0.630402
1.02612	-1.81905	-1.03019	-0.630883
1.0268	-1.8166	-1.02926	-0.630495
1.02747	-1.81721	-1.03007	-0.630884
1.02815	-1.81845	-1.03	-0.630793
1.02882	-1.81854	-1.0315	-0.629841
1.0295	-1.81826	-1.03052	-0.630257
1.03017	-1.81834	-1.03116	-0.631476
1.03085	-1.81849	-1.03023	-0.631718
1.03152	-1.81818	-1.02973	-0.631766
1.03219	-1.81781	-1.03048	-0.631754
1.03287	-1.81737	-1.03074	-0.633164
1.03354	-1.81575	-1.03052	-0.632862
1.03422	-1.81476	-1.03005	-0.633563
1.03489	-1.81513	-1.03131	-0.633286
1.03557	-1.8154	-1.03043	-0.632635
1.03624	-1.81458	-1.03032	-0.632085
1.03692	-1.81387	-1.02952	-0.632562
1.03759	-1.81416	-1.02992	-0.633409
1.03827	-1.81349	-1.02954	-0.633107
1.03894	-1.81211	-1.03108	-0.631896
1.03962	-1.81119	-1.03041	-0.631263
1.04029	-1.81009	-1.03082	-0.631009
1.04097	-1.80994	-1.03123	-0.632205
1.04164	-1.81129	-1.03101	-0.632396
1.04232	-1.81169	-1.03009	-0.631142
1.04299	-1.81167	-1.03126	-0.62952
1.04367	-1.81146	-1.03018	-0.629228
1.04434	-1.80922	-1.031	-0.629295
1.04502	-1.80758	-1.03105	-0.629434
1.04569	-1.80704	-1.02916	-0.629551
1.04637	-1.80665	-1.02993	-0.628054
1.04704	-1.80606	-1.03066	-0.626777
1.04772	-1.80536	-1.02994	-0.626228
1.04839	-1.80499	-1.02927	-0.625882
1.04907	-1.8037	-1.02837	-0.625291
1.04974	-1.80416	-1.02876	-0.6257
1.05042	-1.80431	-1.02967	-0.626192
1.05109	-1.80381	-1.02977	-0.627374
1.05177	-1.80304	-1.02883	-0.628892
1.05244	-1.80229	-1.03008	-0.630677
1.05312	-1.80289	-1.03006	-0.630934
1.05379	-1.80289	-1.03011	-0.630131
1.05446	-1.80208	-1.03045	-0.629131
1.05514	-1.80155	-1.02933	-0.629001
1.05581	-1.80256	-1.0277	-0.629073
1.05649	-1.80258	-1.02712	-0.630646
1.05716	-1.80222	-1.02719	-0.630108
1.05784	-1.80118	-1.02788	-0.629175
1.05851	-1.80173	-1.02823	-0.627863
1.05919	-1.80301	-1.02856	-0.628371
1.05986	-1.80305	-1.02867	-0.628924
1.06054	-1.80194	-1.02799	-0.628663
1.06121	-1.80274	-1.02734	-0.628821
1.06189	-1.80329	-1.02825	-0.62764
1.06256	-1.80304	-1.02964	-0.628397
1.06324	-1.80342	-1.02943	-0.630956
1.06391	-1.80353	-1.02967	-0.63083
1.06459	-1.80319	-1.03096	-0.63218
1.06526	-1.80372	-1.03184	-0.632544
1.06594	-1.80438	-1.03257	-0.632889
1.06661	-1.8037	-1.03248	-0.631539
1.06729	-1.80324	-1.03277	-0.63099
1.06796	-1.8026	-1.0338	-0.629932
1.06864	-1.80192	-1.0334	-0.628632
1.06931	-1.80223	-1.03345	-0.628418
1.06999	-1.80089	-1.03411	-0.629088
1.07066	-1.80033	-1.03511	-0.629736
1.07134	-1.79983	-1.03619	-0.629682
1.07201	-1.79996	-1.03712	-0.629203
1.07269	-1.80034	-1.03723	-0.629015
1.07336	-1.80069	-1.03634	-0.626545
1.07404	-1.8013	-1.03498	-0.625669
1.07471	-1.80051	-1.03537	-0.624358
1.07539	-1.79915	-1.03484	-0.624795
1.07606	-1.79858	-1.03588	-0.625066
1.07673	-1.79855	-1.03542	-0.626431
1.07741	-1.79896	-1.0353	-0.626759
1.07808	-1.79893	-1.0354	-0.626622
1.07876	-1.79878	-1.03478	-0.627243
1.07943	-1.79877	-1.03361	-0.626451
1.08011	-1.79774	-1.03394	-0.624853
1.08078	-1.79727	-1.03343	-0.623851
1.08146	-1.797	-1.03353	-0.624421
1.08213	-1.79702	-1.03428	-0.624203
1.08281	-1.79673	-1.03377	-0.624828
1.08348	-1.79688	-1.03306	-0.62594
1.08416	-1.79751	-1.03326	-0.626407
1.08483	-1.79872	-1.03333	-0.625799
1.08551	-1.79887	-1.03426	-0.626651
1.08618	-1.79916	-1.03339	-0.62616
1.08686	-1.79987	-1.03293	-0.625775
1.08753	-1.79863	-1.03179	-0.626817
1.08821	-1.79805	-1.03001	-0.627945
1.08888	-1.7972	-1.03014	-0.628519
1.08956	-1.79629	-1.03115	-0.62938
1.09023	-1.79595	-1.03196	-0.631137
1.09091	-1.79572	-1.03276	-0.632118
1.09158	-1.79489	-1.03329	-0.633125
1.09226	-1.79417	-1.03374	-0.633564
1.09293	-1.79349	-1.03126	-0.633307
1.09361	-1.79331	-1.0326	-0.632988
1.09428	-1.79271	-1.03256	-0.63368
1.09496	-1.7919	-1.03217	-0.634241
1.09563	-1.7909	-1.03196	-0.634809
1.09631	-1.79113	-1.03251	-0.63581
1.09698	-1.79058	-1.03318	-0.637784
1.09766	-1.79045	-1.03197	-0.638596
1.09833	-1.78983	-1.03133	-0.638237
1.09901	-1.78982	-1.03106	-0.638763
1.09968	-1.78985	-1.03092	-0.638806
1.10035	-1.79029	-1.03209	-0.638727
1.10103	-1.79106	-1.03136	-0.639007
1.1017	-1.79075	-1.03121	-0.638737
1.10238	-1.79071	-1.0315	-0.638148
1.10305	-1.78978	-1.03259	-0.638503
1.10373	-1.78934	-1.03322	-0.638464
1.1044	-1.79136	-1.03313	-0.6386
1.10508	-1.79094	-1.03387	-0.638773
1.10575	-1.79219	-1.03296	-0.638821
1.10643	-1.79124	-1.03203	-0.638518
1.1071	-1.79066	-1.03215	-0.638949
1.10778	-1.79196	-1.03182	-0.639736
1.10845	-1.792	-1.03024	-0.63963
1.10913	-1.79121	-1.03028	-0.639877
1.1098	-1.79207	-1.03068	-0.640093
1.11048	-1.79168	-1.03074	-0.640451
1.11115	-1.79187	-1.03133	-0.642069
1.11183	-1.79263	-1.03135	-0.643601
1.1125	-1.79225	-1.03116	-0.644927
1.11318	-1.79137	-1.03019	-0.645919
1.11385	-1.79205	-1.02953	-0.645698
1.11453	-1.79251	-1.03028	-0.645789
1.1152	-1.79305	-1.03002	-0.646748
1.11588	-1.79225	-1.03036	-0.646175
1.11655	-1.79135	-1.03098	-0.646631
1.11723	-1.78943	-1.03126	-0.648026
1.1179	-1.78749	-1.03121	-0.64943
1.11858	-1.78706	-1.03069	-0.649768
1.11925	-1.78714	-1.03066	-0.650705
1.11993	-1.78678	-1.03038	-0.650829
1.1206	-1.78763	-1.02992	-0.651707
1.12128	-1.78671	-1.02965	-0.6516
1.12195	-1.78806	-1.02946	-0.652742
1.12262	-1.78737	-1.03008	-0.653689
1.1233	-1.789	-1.03047	-0.654525
1.12397	-1.79	-1.03037	-0.655163
1.12465	-1.79084	-1.03045	-0.655852
1.12532	-1.79162	-1.03069	-0.656204
1.126	-1.79227	-1.03083	-0.655548
1.12667	-1.79248	-1.03068	-0.655386
1.12735	-1.79331	-1.02978	-0.654853
1.12802	-1.79483	-1.02834	-0.653356
1.1287	-1.79532	-1.02798	-0.652761
1.12937	-1.79564	-1.02618	-0.651909
1.13005	-1.7956	-1.027	-0.650801
1.13072	-1.79593	-1.02777	-0.650935
1.1314	-1.79551	-1.02652	-0.651615
1.13207	-1.79546	-1.02626	-0.650391
1.13275	-1.79553	-1.02466	-0.651147
1.13342	-1.79624	-1.02507	-0.650231
1.1341	-1.79758	-1.02426	-0.650505
1.13477	-1.79801	-1.02547	-0.651037
1.13545	-1.79767	-1.02557	-0.651406
1.13612	-1.7968	-1.02595	-0.652544
1.1368	-1.79653	-1.0265	-0.652694
1.13747	-1.79642	-1.0275	-0.653638
1.13815	-1.79755	-1.02819	-0.653533
1.13882	-1.79868	-1.02858	-0.65257
1.1395	-1.80006	-1.02737	-0.653611
1.14017	-1.80019	-1.02642	-0.653708
1.14085	-1.79979	-1.02591	-0.653658
1.14152	-1.79998	-1.02578	-0.653802
1.1422	-1.80001	-1.02471	-0.654127
1.14287	-1.79939	-1.02427	-0.655816
1.14355	-1.79902	-1.02465	-0.65561
1.14422	-1.7985	-1.02452	-0.655039
1.14489	-1.79776	-1.02561	-0.655775
1.14557	-1.79767	-1.02595	-0.655928
1.14624	-1.79879	-1.02759	-0.656613
1.14692	-1.79957	-1.02699	-0.657815
1.14759	-1.79991	-1.02635	-0.659036
1.14827	-1.79967	-1.02684	-0.659958
1.14894	-1.79995	-1.02615	-0.661277
1.14962	-1.80006	-1.02661	-0.662324
1.15029	-1.80015	-1.02599	-0.662175
1.15097	-1.80023	-1.02626	-0.66137
1.15164	-1.80069	-1.0247	-0.660932
1.15232	-1.80093	-1.02442	-0.660547
1.15299	-1.80067	-1.02335	-0.660109
1.15367	-1.80133	-1.02284	-0.659613
1.15434	-1.8004	-1.02207	-0.658867
1.15502	-1.79831	-1.02035	-0.659461
1.15569	-1.79689	-1.01989	-0.659224
1.15637	-1.79552	-1.02012	-0.658723
1.15704	-1.79578	-1.02117	-0.659294
1.15772	-1.7954	-1.02102	-0.65936
1.15839	-1.7953	-1.0207	-0.659366
1.15907	-1.79665	-1.02132	-0.658961
1.15974	-1.79804	-1.02163	-0.658711
1.16042	-1.79829	-1.0217	-0.660336
1.16109	-1.79827	-1.02153	-0.66183
1.16177	-1.80015	-1.02109	-0.662161
1.16244	-1.80142	-1.02042	-0.662444
1.16312	-1.80093	-1.02035	-0.662514
1.16379	-1.80032	-1.02128	-0.662559
1.16447	-1.8018	-1.02211	-0.662231
1.16514	-1.80319	-1.02352	-0.662141
1.16582	-1.80425	-1.02429	-0.661802
1.16649	-1.8045	-1.02387	-0.662178
1.16717	-1.80387	-1.02283	-0.662994
1.16784	-1.80387	-1.02171	-0.663396
1.16851	-1.80509	-1.02074	-0.663468
1.16919	-1.80636	-1.02063	-0.663038
1.16986	-1.80765	-1.02015	-0.663853
1.17054	-1.80814	-1.01937	-0.66687
1.17121	-1.80926	-1.01983	-0.667896
1.17189	-1.81022	-1.02068	-0.667912
1.17256	-1.81022	-1.02121	-0.668003
1.17324	-1.81091	-1.02045	-0.668709
1.17391	-1.81126	-1.01927	-0.669138
1.17459	-1.81127	-1.01924	-0.670363
1.17526	-1.81072	-1.01939	-0.671121
1.17594	-1.81149	-1.01931	-0.672636
1.17661	-1.81229	-1.0189	-0.674213
1.17729	-1.81184	-1.01954	-0.674773
1.17796	-1.81249	-1.01973	-0.674633
1.17864	-1.81108	-1.01917	-0.675166
1.17931	-1.80977	-1.01816	-0.676356
1.17999	-1.8102	-1.0167	-0.676477
1.18066	-1.8109	-1.0154	-0.677112
1.18134	-1.81049	-1.01456	-0.677038
1.18201	-1.81173	-1.01484	-0.678705
1.18269	-1.81185	-1.01408	-0.679862
1.18336	-1.81318	-1.01439	-0.68168
1.18404	-1.81417	-1.01494	-0.682878
1.18471	-1.81501	-1.01546	-0.683394
1.18539	-1.81529	-1.01523	-0.684536
1.18606	-1.81591	-1.0153	-0.686534
1.18674	-1.81634	-1.01497	-0.687048
1.18741	-1.81543	-1.01584	-0.685
1.18809	-1.81475	-1.01569	-0.68523
1.18876	-1.81483	-1.01537	-0.686843
1.18944	-1.81575	-1.01598	-0.687382
1.19011	-1.81591	-1.01652	-0.687799
1.19078	-1.81678	-1.01735	-0.68746
1.19146	-1.8173	-1.0173	-0.68855
1.19213	-1.817	-1.01712	-0.690006
1.19281	-1.81515	-1.01672	-0.690406
1.19348	-1.81412	-1.01675	-0.691583
1.19416	-1.81274	-1.01538	-0.692005
1.19483	-1.8112	-1.0149	-0.692613
1.19551	-1.81038	-1.01445	-0.694156
1.19618	-1.81003	-1.014	-0.694661
1.19686	-1.80983	-1.01424	-0.696193
1.19753	-1.8101	-1.0139	-0.696323
1.19821	-1.81003	-1.01344	-0.697897
1.19888	-1.80935	-1.01279	-0.696989
1.19956	-1.80836	-1.01124	-0.697176
1.20023	-1.80802	-1.01097	-0.696575
1.20091	-1.80872	-1.01047	-0.696596
1.20158	-1.8081	-1.01074	-0.697604
1.20226	-1.80825	-1.01142	-0.697889
1.20293	-1.80838	-1.01023	-0.698602
1.20361	-1.80928	-1.01115	-0.699778
1.20428	-1.80965	-1.01132	-0.700633
1.20496	-1.80971	-1.01059	-0.701579
1.20563	-1.80987	-1.01027	-0.702627
1.20631	-1.80942	-1.00974	-0.703938
1.20698	-1.80891	-1.00895	-0.704099
1.20766	-1.80953	-1.00774	-0.704341
1.20833	-1.81073	-1.00758	-0.704839
1.20901	-1.81303	-1.00789	-0.705195
1.20968	-1.8145	-1.00888	-0.705027
1.21036	-1.81632	-1.00969	-0.705841
1.21103	-1.81811	-1.01044	-0.707184
1.21171	-1.8205	-1.01029	-0.707676
1.21238	-1.82338	-1.01056	-0.70765
1.21305	-1.82597	-1.01132	-0.70751
1.21373	-1.82824	-1.01177	-0.706507
1.2144	-1.82978	-1.01199	-0.705599
1.21508	-1.82905	-1.0119	-0.706354
1.21575	-1.83075	-1.01228	-0.707637
1.21643	-1.83196	-1.01394	-0.708683
1.2171	-1.83183	-1.01309	-0.709884
1.21778	-1.83269	-1.01343	-0.711464
1.21845	-1.83379	-1.01299	-0.713048
1.21913	-1.8335	-1.01258	-0.713678
1.2198	-1.83379	-1.01347	-0.713449
1.22048	-1.8354	-1.01292	-0.714536
1.22115	-1.83658	-1.01268	-0.715108
1.22183	-1.83804	-1.01361	-0.71566
1.2225	-1.83817	-1.01445	-0.716295
1.22318	-1.83946	-1.01452	-0.71659
1.22385	-1.83962	-1.01486	-0.718555
1.22453	-1.84024	-1.01511	-0.718929
1.2252	-1.84076	-1.01526	-0.719325
1.22588	-1.84029	-1.01505	-0.720121
1.22655	-1.84027	-1.01412	-0.720653
1.22723	-1.84101	-1.0139	-0.720241
1.2279	-1.84278	-1.01459	-0.720926
1.22858	-1.84356	-1.01495	-0.721082
1.22925	-1.84302	-1.01511	-0.721979
1.22993	-1.84206	-1.01494	-0.723059
1.2306	-1.84062	-1.01447	-0.725107
1.23128	-1.83954	-1.01411	-0.726802
1.23195	-1.84049	-1.01432	-0.726979
1.23263	-1.84023	-1.01322	-0.726892
1.2333	-1.84216	-1.01336	-0.727282
1.23398	-1.84415	-1.01351	-0.72714
1.23465	-1.84477	-1.01326	-0.726468
1.23533	-1.84558	-1.01348	-0.726959
1.236	-1.84683	-1.01286	-0.727991
1.23667	-1.84747	-1.01296	-0.729101
1.23735	-1.84728	-1.01223	-0.72977
1.23802	-1.84834	-1.01236	-0.730426
1.2387	-1.85018	-1.01045	-0.731006
1.23937	-1.85221	-1.01043	-0.731269
1.24005	-1.85377	-1.01038	-0.733122
1.24072	-1.85455	-1.01054	-0.73452
1.2414	-1.85536	-1.01022	-0.736634
1.24207	-1.85626	-1.00925	-0.737085
1.24275	-1.85618	-1.00972	-0.736631
1.24342	-1.85686	-1.01025	-0.738143
1.2441	-1.85755	-1.01021	-0.740099
1.24477	-1.85806	-1.00855	-0.738829
1.24545	-1.85807	-1.00837	-0.740156
1.24612	-1.85845	-1.00786	-0.740009
1.2468	-1.85989	-1.00718	-0.740935
1.24747	-1.86103	-1.00706	-0.742812
1.24815	-1.86123	-1.00612	-0.745425
1.24882	-1.86204	-1.00525	-0.746657
1.2495	-1.86253	-1.006	-0.747942
1.25017	-1.86227	-1.00481	-0.748388
1.25085	-1.86178	-1.00371	-0.750523
1.25152	-1.86153	-1.00413	-0.752371
1.2522	-1.86196	-1.00394	-0.752913
1.25287	-1.86279	-1.00302	-0.754752
1.25355	-1.86411	-1.00319	-0.755576
1.25422	-1.8649	-1.00248	-0.756216
1.2549	-1.86461	-1.00052	-0.758091
1.25557	-1.86435	-0.99991	-0.75896
1.25625	-1.86443	-0.999165	-0.759405
1.25692	-1.86528	-0.999027	-0.760102
1.2576	-1.86628	-0.997854	-0.760012
1.25827	-1.86678	-0.996706	-0.760457
1.25894	-1.86895	-0.997209	-0.761914
1.25962	-1.8699	-0.996528	-0.763221
1.26029	-1.87101	-0.995627	-0.763711
1.26097	-1.87135	-0.995395	-0.764969
1.26164	-1.87024	-0.997503	-0.767971
1.26232	-1.87204	-0.998173	-0.769718
1.26299	-1.87301	-0.999154	-0.771286
1.26367	-1.87414	-0.999043	-0.772647
1.26434	-1.8765	-0.999936	-0.772613
1.26502	-1.87887	-1.00102	-0.772586
1.26569	-1.88054	-1.00103	-0.773886
1.26637	-1.881	-1.00126	-0.775698
1.26704	-1.88115	-1.00265	-0.776368
1.26772	-1.88338	-1.00273	-0.776542
1.26839	-1.88533	-1.00148	-0.777357
1.26907	-1.88681	-1.00186	-0.777445
1.26974	-1.88597	-1.00164	-0.777763
1.27042	-1.88716	-1.00056	-0.778511
1.27109	-1.88887	-1.0016	-0.779332
1.27177	-1.89087	-1.00164	-0.780065
1.27244	-1.89155	-1.00096	-0.781492
1.27312	-1.89318	-0.999233	-0.782116
1.27379	-1.89502	-0.999299	-0.783229
1.27447	-1.89536	-1.00068	-0.784253
1.27514	-1.89529	-1.00136	-0.785031
1.27582	-1.89586	-1.00105	-0.787528
1.27649	-1.89724	-1.00109	-0.789252
1.27717	-1.89844	-1.00086	-0.791388
1.27784	-1.89979	-0.999466	-0.792213
1.27852	-1.90152	-0.998521	-0.79289
1.27919	-1.90124	-0.998174	-0.794598
1.27987	-1.90108	-0.997117	-0.794212
1.28054	-1.90133	-0.997345	-0.795442
1.28121	-1.90087	-0.997236	-0.796637
1.28189	-1.90151	-0.996127	-0.797835
1.28256	-1.90163	-0.995335	-0.798173
1.28324	-1.90329	-0.99511	-0.798097
1.28391	-1.90428	-0.994573	-0.799843
1.28459	-1.90528	-0.995623	-0.801593
1.28526	-1.90583	-0.99588	-0.803149
1.28594	-1.9074	-0.995441	-0.805122
1.28661	-1.90816	-0.995365	-0.806893
1.28729	-1.90892	-0.995281	-0.808668
1.28796	-1.90994	-0.996062	-0.809361
1.28864	-1.91024	-0.996348	-0.810957
1.28931	-1.9119	-0.998186	-0.811884
1.28999	-1.91294	-0.99924	-0.813197
1.29066	-1.91248	-0.998293	-0.813904
1.29134	-1.91423	-0.997711	-0.815302
1.29201	-1.91436	-0.997585	-0.816452
1.29269	-1.9148	-0.996653	-0.815791
1.29336	-1.91529	-0.996247	-0.815142
1.29404	-1.91522	-0.997007	-0.815008
1.29471	-1.91627	-0.99738	-0.815238
1.29539	-1.91808	-0.996616	-0.815457
1.29606	-1.92064	-0.997106	-0.815556
1.29674	-1.9223	-0.998332	-0.817578
1.29741	-1.9232	-0.996667	-0.81592
1.29809	-1.92357	-0.997061	-0.817119
1.29876	-1.92389	-0.997771	-0.816864
1.29944	-1.92489	-0.99761	-0.817302
1.30011	-1.92588	-0.996933	-0.819415
1.30079	-1.92633	-0.996692	-0.821109
1.30146	-1.926	-0.995254	-0.821435
1.30214	-1.92606	-0.994622	-0.821552
1.30281	-1.92741	-0.995614	-0.823698
1.30349	-1.92896	-0.996595	-0.825322
1.30416	-1.92887	-0.997179	-0.826635
1.30483	-1.92928	-0.996889	-0.827937
1.30551	-1.93033	-0.997328	-0.827553
1.30618	-1.93115	-0.996588	-0.828857
1.30686	-1.93182	-0.997226	-0.829506
1.30753	-1.93193	-0.998665	-0.830429
1.30821	-1.93296	-0.997961	-0.831374
1.30888	-1.93436	-0.997893	-0.833346
1.30956	-1.93582	-0.997651	-0.835406
1.31023	-1.93798	-0.99813	-0.837703
1.31091	-1.9391	-0.997415	-0.838575
1.31158	-1.94023	-0.997903	-0.840562
1.31226	-1.94084	-0.997335	-0.841968
1.31293	-1.942	-0.997335	-0.842755
1.31361	-1.94298	-0.99764	-0.844203
1.31428	-1.94471	-0.996684	-0.846235
1.31496	-1.94692	-0.996997	-0.847301
1.31563	-1.94794	-0.995504	-0.850016
1.31631	-1.94932	-0.995248	-0.851772
1.31698	-1.95044	-0.996228	-0.851926
1.31766	-1.95258	-0.996592	-0.851997
1.31833	-1.95436	-0.9963	-0.85376
1.31901	-1.9548	-0.997383	-0.854841
1.31968	-1.95539	-0.996277	-0.854436
[truncated: 33,686 more rows]

## Sheet: Fig 4B
Time (h:mm:ss)	WT (n=6)						∆cspC (n=6)						∆cspC/cspC (n=6)						cspC Q516A (n=3)						cspC T520A (n=3)						cspC Q516A-T520A (n=3)						cspC Q516E-T520E (n=3)
0:02:10	1	1	1	1	1	1	1	1	1	1	1	1	1	1	1	1	1	1	1	1	1				1	1	1				1	1	1				1	1	1
0:05:10	0.700887	0.78353	0.787456	0.963483	0.711297	0.912005	0.996818	0.989964	0.986395	0.994505	1	1.00378	0.757019	0.96527	0.742972	0.915205	0.681416	0.790104	0.756628	0.982452	0.85171				0.922186	0.940385	0.929278				0.986044	0.976584	0.996688				1.00694	1.00275	1
0:08:10	0.585101	0.641705	0.627178	0.91573	0.539749	0.81301	0.996818	0.986619	0.982993	0.991758	1	1.00378	0.595032	0.86108	0.626506	0.818713	0.526549	0.620573	0.628538	0.912261	0.718249				0.816359	0.81453	0.784465				0.960924	0.90968	0.990064				1.00694	1.00275	0.990323
0:11:10	0.532033	0.559595	0.526132	0.848315	0.476987	0.721348	0.990454	0.989964	0.979592	0.997253	1	0.996223	0.502468	0.736052	0.542169	0.745614	0.469027	0.527734	0.570897	0.799955	0.629275				0.738545	0.698611	0.666594				0.930222	0.83943	0.98344				1.00694	1	0.996774
0:14:10	0.503087	0.507344	0.473868	0.786517	0.447699	0.644352	0.993636	0.986619	0.97619	0.997253	1	0.992445	0.460042	0.621443	0.477912	0.690058	0.438053	0.479297	0.538875	0.705196	0.581081				0.688745	0.609188	0.582401				0.907893	0.789252	0.973504				1.00347	1.00275	0.993548
0:17:10	0.488613	0.473754	0.445993	0.727528	0.430962	0.593022	0.990454	0.986619	0.982993	0.994505	1.00352	0.988668	0.436901	0.534618	0.441767	0.646199	0.424779	0.451042	0.522863	0.642024	0.544009				0.648281	0.552885	0.531885				0.885564	0.742419	0.960256				1.00347	1.00549	0.996774
0:20:10	0.478965	0.45136	0.425087	0.685393	0.414226	0.552691	0.987272	0.979929	0.969388	0.991758	1.00704	0.984891	0.421474	0.475577	0.417671	0.611111	0.415929	0.430859	0.510054	0.59289	0.518058				0.614043	0.509829	0.498208				0.871609	0.708967	0.953632				0.993056	1.00275	0.993548
0:23:10	0.469316	0.436431	0.414634	0.654494	0.405858	0.523359	0.984091	0.976584	0.969388	0.991758	1.00352	0.984891	0.409903	0.437374	0.405622	0.590643	0.402655	0.414714	0.500448	0.561304	0.499522				0.592255	0.483333	0.474633				0.857653	0.682206	0.940385				0.989583	1	0.990323
0:26:10	0.464491	0.425235	0.404181	0.629213	0.39749	0.497694	0.980909	0.976584	0.969388	0.989011	1.00352	0.988668	0.40219	0.413063	0.393574	0.576023	0.393805	0.406641	0.490841	0.540247	0.484693				0.570468	0.46015	0.457795				0.840906	0.658789	0.937073				0.986111	1	0.993548
0:29:10	0.464491	0.421503	0.393728	0.615169	0.39749	0.479361	0.980909	0.976584	0.972789	0.991758	1	0.988668	0.394476	0.392225	0.381526	0.567251	0.389381	0.406641	0.487639	0.522699	0.473571				0.554905	0.440278	0.444324				0.829742	0.635373	0.923825				0.975694	0.989011	0.990323
0:32:10	0.459667	0.414038	0.393728	0.603933	0.393305	0.464695	0.977727	0.976584	0.972789	0.986264	1	0.984891	0.390619	0.381806	0.37751	0.561404	0.389381	0.398568	0.484436	0.508661	0.462449				0.539342	0.42703	0.430853				0.818577	0.615302	0.913889				0.975694	0.997253	0.993548
0:35:10	0.459667	0.414038	0.393728	0.592697	0.393305	0.45003	0.977727	0.969893	0.969388	0.983516	0.992958	0.988668	0.390619	0.367914	0.373494	0.55848	0.384956	0.394531	0.484436	0.501642	0.458742				0.523779	0.413782	0.424117				0.807413	0.598576	0.903953				0.96875	0.994505	1
0:38:10	0.454843	0.414038	0.390244	0.58427	0.389121	0.435364	0.974545	0.973238	0.969388	0.978022	0.989437	0.984891	0.386762	0.367914	0.373494	0.552632	0.380531	0.386458	0.478032	0.494622	0.451327				0.514442	0.407158	0.417382				0.796249	0.58185	0.897329				0.96875	0.997253	1
0:41:10	0.454843	0.406574	0.38676	0.578652	0.393305	0.428031	0.968181	0.973238	0.972789	0.975275	0.989437	0.981114	0.382905	0.360968	0.369478	0.552632	0.380531	0.386458	0.478032	0.487603	0.443913				0.505104	0.400534	0.407279				0.787875	0.571814	0.884081				0.965278	0.994505	0.996774
0:44:10	0.450018	0.402841	0.383275	0.575843	0.393305	0.417031	0.968181	0.976584	0.972789	0.967033	0.989437	0.981114	0.382905	0.357495	0.369478	0.549708	0.376106	0.382422	0.478032	0.484094	0.440206				0.498879	0.39391	0.407279				0.77392	0.561778	0.880769				0.96875	0.994505	0.993548
0:47:10	0.454843	0.402841	0.379791	0.570225	0.39749	0.409698	0.968181	0.969893	0.972789	0.964286	0.989437	0.981114	0.382905	0.354022	0.369478	0.546784	0.376106	0.378385	0.478032	0.480584	0.436498				0.492654	0.387286	0.403911				0.762755	0.555088	0.870833				0.96875	0.994505	0.993548
0:50:10	0.450018	0.399109	0.379791	0.567416	0.39749	0.406032	0.964999	0.973238	0.972789	0.964286	0.985915	0.981114	0.382905	0.350549	0.369478	0.546784	0.371681	0.378385	0.478032	0.477075	0.432791				0.486429	0.383974	0.397175				0.754382	0.548398	0.860897				0.972222	0.994505	0.990323
0:53:10	0.454843	0.399109	0.383275	0.564607	0.39749	0.398699	0.964999	0.973238	0.969388	0.953297	0.985915	0.977336	0.382905	0.350549	0.369478	0.546784	0.371681	0.374349	0.481234	0.477075	0.432791				0.480203	0.383974	0.397175				0.743217	0.545052	0.850962				0.979167	0.994505	0.987097
0:56:10	0.454843	0.399109	0.379791	0.561798	0.401674	0.391366	0.964999	0.973238	0.969388	0.953297	0.982394	0.973559	0.382905	0.350549	0.369478	0.546784	0.367257	0.374349	0.481234	0.473565	0.429084				0.477091	0.37735	0.387072				0.737635	0.538362	0.844338				0.979167	0.994505	0.987097
0:59:10	0.454843	0.395377	0.379791	0.561798	0.401674	0.384033	0.968181	0.966548	0.965986	0.950549	0.985915	0.973559	0.382905	0.350549	0.369478	0.54386	0.367257	0.374349	0.484436	0.473565	0.425377				0.470866	0.37735	0.383705				0.729262	0.531672	0.837714				0.982639	0.991758	0.983871
1:02:10	0.454843	0.395377	0.379791	0.558989	0.401674	0.380367	0.964999	0.959858	0.965986	0.950549	0.982394	0.966005	0.382905	0.350549	0.369478	0.54386	0.367257	0.374349	0.481234	0.470055	0.425377				0.467753	0.374038	0.380337				0.720888	0.528326	0.824466				0.982639	0.994505	0.980645
1:05:10	0.454843	0.391645	0.376307	0.561798	0.401674	0.3767	0.968181	0.963203	0.969388	0.947802	0.982394	0.966005	0.386762	0.350549	0.365462	0.54386	0.367257	0.370312	0.484436	0.466546	0.421669				0.464641	0.370727	0.380337				0.715306	0.521636	0.821154				0.989583	0.991758	0.980645
1:08:10	0.454843	0.391645	0.376307	0.558989	0.405858	0.373034	0.968181	0.959858	0.969388	0.947802	0.982394	0.966005	0.386762	0.350549	0.365462	0.54386	0.367257	0.366276	0.481234	0.466546	0.421669				0.461528	0.370727	0.376969				0.709724	0.518291	0.807906				0.986111	0.989011	0.977419
1:11:10	0.454843	0.387912	0.372822	0.553371	0.405858	0.369367	0.968181	0.963203	0.969388	0.947802	0.982394	0.966005	0.390619	0.354022	0.365462	0.54386	0.367257	0.36224	0.484436	0.466546	0.421669				0.458416	0.370727	0.380337				0.701351	0.514946	0.804594				0.989583	0.989011	0.977419
1:14:10	0.454843	0.391645	0.372822	0.553371	0.405858	0.365701	0.968181	0.963203	0.969388	0.947802	0.982394	0.962227	0.390619	0.350549	0.365462	0.54386	0.367257	0.36224	0.484436	0.466546	0.421669				0.455303	0.370727	0.376969				0.698559	0.5116	0.794658				0.989583	0.986264	0.977419
1:17:10	0.454843	0.391645	0.369338	0.550562	0.405858	0.362034	0.968181	0.969893	0.969388	0.947802	0.982394	0.962227	0.390619	0.350549	0.365462	0.54386	0.367257	0.36224	0.484436	0.466546	0.421669				0.45219	0.374038	0.376969				0.690186	0.5116	0.788034				0.986111	0.986264	0.980645
1:20:10	0.454843	0.387912	0.369338	0.550562	0.405858	0.358368	0.968181	0.969893	0.965986	0.947802	0.982394	0.95845	0.394476	0.354022	0.365462	0.540936	0.367257	0.36224	0.484436	0.466546	0.417962				0.45219	0.370727	0.380337				0.684604	0.508255	0.774786				0.986111	0.986264	0.980645
1:23:10	0.454843	0.387912	0.369338	0.550562	0.410042	0.365701	0.968181	0.973238	0.962585	0.945055	0.982394	0.962227	0.394476	0.357495	0.365462	0.540936	0.367257	0.36224	0.484436	0.470055	0.417962				0.45219	0.374038	0.383705				0.679022	0.501565	0.768162				0.986111	0.980769	0.980645
1:26:10	0.454843	0.38418	0.372822	0.553371	0.405858	0.362034	0.971363	0.976584	0.965986	0.945055	0.985915	0.95845	0.398333	0.354022	0.365462	0.540936	0.367257	0.36224	0.484436	0.470055	0.417962				0.449078	0.374038	0.380337				0.67623	0.501565	0.76485				0.986111	0.975275	0.983871
1:29:10	0.454843	0.387912	0.372822	0.547753	0.405858	0.362034	0.968181	0.983274	0.965986	0.947802	0.985915	0.95845	0.398333	0.360968	0.365462	0.540936	0.367257	0.36224	0.484436	0.470055	0.414255				0.445965	0.374038	0.387072				0.667857	0.498219	0.76485				0.986111	0.980769	0.983871
1:32:10	0.454843	0.387912	0.376307	0.547753	0.405858	0.362034	0.968181	0.989964	0.965986	0.947802	0.989437	0.973559	0.40219	0.360968	0.365462	0.540936	0.367257	0.36224	0.484436	0.473565	0.414255				0.445965	0.374038	0.376969				0.665066	0.494874	0.758227				0.986111	0.978022	0.987097
	Raw OD600 values subtracted from blank wells (media only) and normalized to the first read.
	Values inverted (1-x) and area under the new curves (AUC) determined using Prism using default settings and "Also consider "peaks" that go below baseline". AUC plotted to create bar plots (Figure S8).
	Mean and standard deviation of AUC values calculated in Prism. Significance calculated using one-way ANOVA with Dunnett's multiple comparisons test in Prism with default settings.

## Sheet: Fig 4C
Time (h:mm:ss)	WT (n=9)									∆cspBA (n=9)									∆cspBA/cspBA (n=9)									cspBA R896A (n=4)									cspBA R896E (n=3)									cspBA Q1090A (n=4)
0:02:10	1	1	1	1	1	1	1	1	1	1	1	1	1	1	1	1	1	1	1	1	1	1	1	1	1	1	1	1	1	1	1						1	1	1							1	1	1	1
0:05:10	0.787671	0.756579	0.785714	0.898917	0.748006	0.870134	0.744777	0.710546	0.893808	0.988971	0.97786	0.987705	1.00366	0.985861	0.989758	1	0.989127	0.985812	0.769565	0.7343	0.780702	0.95572	0.940748	0.870462	0.871662	0.956509	0.959721	0.788382	0.778656	0.914815	0.922484						0.800752	0.860856	0.954872							1.00601	1.00326	0.99303	0.971318
0:08:10	0.623288	0.572368	0.603175	0.758123	0.618191	0.750798	0.576	0.578588	0.77734	0.985294	0.9631	0.97541	0.996337	0.975257	0.98293	0.992618	0.978255	0.996453	0.573913	0.550725	0.578947	0.881919	0.853613	0.751718	0.656506	0.869526	0.89259	0.651452	0.632411	0.72963	0.745304						0.661654	0.740515	0.872138							1	0.993484	0.975603	0.939052
0:11:10	0.530822	0.476974	0.511905	0.631769	0.549466	0.663051	0.49367	0.523252	0.667723	0.977941	0.95203	0.959016	0.989011	0.971723	0.979516	1.00369	0.974631	1.00355	0.482609	0.463768	0.47807	0.782288	0.766478	0.665359	0.539492	0.750914	0.818746	0.564315	0.545455	0.592593	0.597654						0.605263	0.65402	0.785643							0.993992	0.967419	0.951207	0.913955
0:14:10	0.482877	0.427632	0.47619	0.545126	0.511285	0.603383	0.460738	0.484941	0.578659	0.974265	0.944649	0.954918	0.996337	0.968188	0.976102	1.01107	0.971007	0.989359	0.434783	0.42029	0.425439	0.686347	0.682829	0.60059	0.482872	0.624394	0.734832	0.510373	0.498024	0.503704	0.505373						0.575188	0.59385	0.71043							0.984981	0.941354	0.909384	0.899614
0:17:10	0.452055	0.401316	0.440476	0.487365	0.488376	0.557755	0.436039	0.459401	0.516999	0.966912	0.929889	0.959016	0.992674	0.968188	0.972688	1.00369	0.960134	0.982265	0.408696	0.400966	0.399123	0.612546	0.616606	0.55741	0.445125	0.533458	0.664345	0.473029	0.466403	0.455556	0.457387						0.56015	0.556243	0.65402							0.981977	0.915289	0.878017	0.885274
0:20:10	0.434932	0.388158	0.43254	0.454874	0.469286	0.529676	0.42369	0.438118	0.479318	0.970588	0.922509	0.954918	0.985348	0.964653	0.96586	1	0.960134	0.982265	0.391304	0.386473	0.381579	0.557196	0.567811	0.525026	0.422477	0.486013	0.61064	0.448133	0.442688	0.418519	0.424166						0.548872	0.529918	0.605131							0.975969	0.905514	0.84665	0.860177
0:23:10	0.421233	0.378289	0.40873	0.433213	0.457832	0.501596	0.407224	0.425348	0.451914	0.966912	0.915129	0.954918	0.978022	0.968188	0.959032	1	0.952886	0.982265	0.382609	0.376812	0.368421	0.520295	0.532957	0.503436	0.411154	0.454383	0.570361	0.431535	0.426877	0.4	0.409401						0.537594	0.514876	0.567525							0.975969	0.889224	0.829224	0.849422
0:26:10	0.410959	0.371711	0.400794	0.415162	0.450196	0.484047	0.398991	0.416834	0.434786	0.959559	0.907749	0.942623	0.974359	0.964653	0.952204	0.996309	0.952886	0.982265	0.373913	0.371981	0.359649	0.494465	0.508559	0.481846	0.403604	0.434614	0.540152	0.414938	0.418972	0.385185	0.394636						0.530075	0.503594	0.5412							0.966958	0.869675	0.825738	0.842251
0:29:10	0.407534	0.365132	0.396825	0.404332	0.442559	0.466498	0.394874	0.408321	0.424509	0.952206	0.900369	0.938525	0.974359	0.968188	0.945376	0.992618	0.945637	0.975171	0.369565	0.362319	0.355263	0.476015	0.487647	0.467453	0.39228	0.422753	0.5133	0.406639	0.403162	0.374074	0.387253						0.522556	0.492312	0.522397							0.963954	0.856642	0.808312	0.838666
0:32:10	0.40411	0.365132	0.392857	0.397112	0.438741	0.452458	0.386641	0.399808	0.421084	0.952206	0.900369	0.934426	0.978022	0.961119	0.938548	0.988927	0.945637	0.971624	0.365217	0.362319	0.355263	0.457565	0.473705	0.460256	0.388506	0.406938	0.496517	0.394191	0.391304	0.366667	0.37618						0.518797	0.484791	0.503594							0.954943	0.84361	0.797856	0.824325
0:35:10	0.400685	0.361842	0.388889	0.389892	0.434923	0.441928	0.382525	0.395551	0.414233	0.948529	0.896679	0.934426	0.970696	0.971723	0.928306	0.985236	0.945637	0.968077	0.36087	0.357488	0.350877	0.446494	0.459763	0.449461	0.380956	0.399031	0.479734	0.390041	0.387352	0.362963	0.372488						0.518797	0.48103	0.488551							0.954943	0.827319	0.787401	0.81357
0:38:10	0.39726	0.358553	0.388889	0.382671	0.431105	0.434909	0.382525	0.395551	0.407381	0.944853	0.892989	0.930328	0.970696	0.971723	0.928306	0.981545	0.942013	0.960982	0.36087	0.357488	0.350877	0.435424	0.449307	0.442265	0.380956	0.391123	0.466308	0.381743	0.383399	0.355556	0.372488						0.515038	0.477269	0.477269							0.951939	0.814287	0.776945	0.806399
0:41:10	0.393836	0.358553	0.384921	0.382671	0.427287	0.431399	0.386641	0.395551	0.40053	0.941176	0.885609	0.930328	0.967033	0.964653	0.928306	0.977854	0.934765	0.957435	0.356522	0.357488	0.350877	0.424354	0.442336	0.435068	0.377182	0.387169	0.456238	0.377593	0.379447	0.355556	0.368797						0.515038	0.473509	0.469748							0.945931	0.797996	0.759519	0.799229
0:44:10	0.393836	0.358553	0.384921	0.379061	0.427287	0.424379	0.382525	0.391294	0.393679	0.941176	0.885609	0.92623	0.967033	0.971723	0.924892	0.974163	0.927516	0.950341	0.356522	0.357488	0.346491	0.420664	0.435366	0.43147	0.377182	0.383216	0.442812	0.373444	0.375494	0.355556	0.368797						0.515038	0.469748	0.462227							0.942927	0.79148	0.752548	0.792059
0:47:10	0.393836	0.358553	0.384921	0.375451	0.423469	0.424379	0.382525	0.395551	0.386828	0.941176	0.878229	0.92623	0.96337	0.971723	0.921478	0.970472	0.927516	0.950341	0.356522	0.357488	0.346491	0.413284	0.428395	0.427872	0.377182	0.379262	0.432743	0.373444	0.375494	0.351852	0.368797						0.511278	0.469748	0.450945							0.945931	0.781705	0.738607	0.784888
0:50:10	0.393836	0.358553	0.380952	0.375451	0.423469	0.420869	0.374292	0.391294	0.383403	0.9375	0.878229	0.922131	0.96337	0.968188	0.918063	0.963089	0.920268	0.943247	0.356522	0.357488	0.346491	0.409594	0.417939	0.424273	0.377182	0.379262	0.42603	0.373444	0.375494	0.351852	0.368797						0.511278	0.465987	0.447184							0.939924	0.768673	0.728152	0.777718
0:53:10	0.393836	0.355263	0.384921	0.371841	0.423469	0.420869	0.378408	0.387038	0.376552	0.933824	0.874539	0.918033	0.96337	0.961119	0.918063	0.955707	0.916644	0.936153	0.356522	0.357488	0.346491	0.405904	0.414453	0.424273	0.373407	0.375308	0.412603	0.369295	0.371542	0.351852	0.365106						0.533835	0.462227	0.439663							0.939924	0.758899	0.721181	0.774133
0:56:10	0.393836	0.358553	0.384921	0.371841	0.427287	0.417359	0.374292	0.382781	0.379977	0.9375	0.874539	0.918033	0.956044	0.957584	0.918063	0.952016	0.91302	0.936153	0.356522	0.357488	0.350877	0.402214	0.407482	0.420675	0.373407	0.375308	0.409247	0.369295	0.371542	0.351852	0.365106						0.511278	0.458466	0.432141							0.939924	0.742608	0.714211	0.766962
0:59:10	0.393836	0.358553	0.380952	0.371841	0.431105	0.420869	0.374292	0.378524	0.383403	0.930147	0.870849	0.913934	0.956044	0.954049	0.914649	0.948325	0.909396	0.932606	0.356522	0.357488	0.346491	0.398524	0.403997	0.420675	0.373407	0.371354	0.40589	0.369295	0.371542	0.351852	0.365106						0.507519	0.454705	0.428381							0.93692	0.73935	0.703755	0.759792
1:02:10	0.390411	0.358553	0.380952	0.368231	0.427287	0.417359	0.374292	0.370011	0.383403	0.930147	0.867159	0.909836	0.956044	0.961119	0.914649	0.952016	0.905771	0.936153	0.356522	0.357488	0.346491	0.398524	0.400512	0.420675	0.369632	0.371354	0.402534	0.369295	0.371542	0.351852	0.365106						0.507519	0.454705	0.420859							0.93692	0.729575	0.693299	0.749036
1:05:10	0.393836	0.358553	0.380952	0.368231	0.431105	0.417359	0.374292	0.374268	0.379977	0.930147	0.867159	0.905738	0.956044	0.954049	0.914649	0.944634	0.905771	0.932606	0.356522	0.357488	0.346491	0.394834	0.397026	0.417077	0.365858	0.371354	0.399177	0.369295	0.371542	0.351852	0.365106						0.507519	0.450945	0.413338							0.933916	0.719801	0.682844	0.741866
1:08:10	0.393836	0.358553	0.376984	0.368231	0.427287	0.417359	0.378408	0.378524	0.383403	0.926471	0.863469	0.905738	0.956044	0.943445	0.911235	0.940943	0.902147	0.936153	0.356522	0.362319	0.342105	0.391144	0.393541	0.417077	0.369632	0.371354	0.399177	0.369295	0.371542	0.351852	0.365106						0.503759	0.450945	0.409578							0.930912	0.710027	0.672388	0.73111
1:11:10	0.393836	0.358553	0.376984	0.368231	0.427287	0.413849	0.374292	0.378524	0.379977	0.926471	0.863469	0.897541	0.952381	0.93991	0.907821	0.940943	0.902147	0.936153	0.356522	0.362319	0.342105	0.391144	0.393541	0.417077	0.365858	0.371354	0.392464	0.369295	0.371542	0.351852	0.361415						0.503759	0.447184	0.402056							0.930912	0.700252	0.665417	0.727525
1:14:10	0.393836	0.358553	0.376984	0.364621	0.431105	0.413849	0.382525	0.387038	0.379977	0.926471	0.863469	0.897541	0.948718	0.936376	0.907821	0.944634	0.909396	0.918418	0.356522	0.362319	0.342105	0.391144	0.390055	0.417077	0.365858	0.371354	0.389107	0.369295	0.371542	0.351852	0.365106						0.5	0.450945	0.398296							0.927908	0.693736	0.654962	0.716769
1:17:10	0.390411	0.361842	0.376984	0.364621	0.427287	0.413849	0.374292	0.382781	0.379977	0.926471	0.863469	0.893443	0.948718	0.932841	0.904407	0.944634	0.902147	0.900683	0.356522	0.362319	0.342105	0.387454	0.390055	0.417077	0.362083	0.371354	0.385751	0.369295	0.371542	0.351852	0.361415						0.5	0.450945	0.394535							0.924905	0.68722	0.651477	0.713184
1:20:10	0.390411	0.358553	0.376984	0.364621	0.427287	0.410339	0.370175	0.378524	0.376552	0.926471	0.863469	0.889344	0.948718	0.936376	0.904407	0.948325	0.887651	0.907777	0.356522	0.362319	0.342105	0.387454	0.38657	0.413479	0.358308	0.371354	0.385751	0.369295	0.371542	0.348148	0.361415						0.5	0.450945	0.390774							0.924905	0.677445	0.644506	0.709599
1:23:10	0.393836	0.361842	0.373016	0.364621	0.427287	0.410339	0.374292	0.382781	0.376552	0.922794	0.859779	0.885246	0.945055	0.93991	0.900993	0.933561	0.891275	0.907777	0.356522	0.36715	0.337719	0.387454	0.38657	0.413479	0.362083	0.371354	0.389107	0.369295	0.371542	0.351852	0.361415						0.496241	0.447184	0.387014							0.924905	0.670929	0.637536	0.706014
1:26:10	0.393836	0.358553	0.369048	0.364621	0.427287	0.410339	0.378408	0.391294	0.379977	0.922794	0.859779	0.881148	0.941392	0.936376	0.900993	0.918797	0.887651	0.911324	0.356522	0.362319	0.337719	0.387454	0.383085	0.413479	0.362083	0.367401	0.389107	0.369295	0.371542	0.348148	0.361415						0.492481	0.443423	0.387014							0.924905	0.664413	0.63405	0.702429
1:29:10	0.390411	0.358553	0.373016	0.364621	0.423469	0.413849	0.378408	0.395551	0.376552	0.919118	0.859779	0.877049	0.941392	0.932841	0.897579	0.911415	0.894899	0.918418	0.352174	0.36715	0.333333	0.383764	0.383085	0.413479	0.365858	0.367401	0.389107	0.369295	0.371542	0.348148	0.361415						0.492481	0.443423	0.387014							0.927908	0.657897	0.62708	0.698843
1:32:10	0.390411	0.358553	0.373016	0.364621	0.427287	0.410339	0.382525	0.395551	0.373126	0.919118	0.859779	0.872951	0.945055	0.932841	0.897579	0.922488	0.909396	0.929059	0.352174	0.36715	0.337719	0.383764	0.379599	0.413479	0.373407	0.379262	0.389107	0.369295	0.371542	0.348148	0.361415						0.492481	0.443423	0.390774							0.927908	0.654638	0.623595	0.698843
	Raw OD600 values subtracted from blank wells (media only) and normalized to the first read.
	Values inverted (1-x) and area under the new curves (AUC) determined using Prism using default settings and "Also consider "peaks" that go below baseline". AUC plotted to create bar plots (Figure S8).
	Mean and standard deviation of AUC values calculated in Prism. Significance calculated using one-way ANOVA with Dunnett's multiple comparisons test in Prism with default settings.

## Sheet: Fig 4D
Time (h:mm:ss)	WT (n=4)				∆cspBAC (n=4)				∆cspBAC/cspBAC (n=4)				cspBAC 3x A (n=3)				cspBAC 3x E (n=3)
0:02:10	1	1	1	1	1	1	1	1	1	1	1	1	1	1	1		1	1	1
0:05:10	0.853476	0.950877	0.8	0.912005	0.983369	0.98056	0.987952	1.00764	0.836821	0.852204	0.7751	0.824521	0.983201	0.966631	0.983093		0.988281	0.996463	0.985903
0:08:10	0.710442	0.814845	0.653061	0.81301	0.980043	0.9676	0.991968	1.00382	0.684769	0.741357	0.630522	0.704876	0.952964	0.927194	0.94928		0.984375	0.992926	0.97533
0:11:10	0.58485	0.656141	0.567347	0.721348	0.963412	0.95464	0.983936	1	0.577219	0.660069	0.554217	0.629101	0.912647	0.878657	0.925611		0.976562	0.985853	0.968281
0:14:10	0.504611	0.531445	0.514286	0.644352	0.953433	0.93196	0.987952	0.988538	0.514173	0.61573	0.514056	0.569278	0.87905	0.854388	0.908704		0.972656	0.978779	0.954184
0:17:10	0.459258	0.463429	0.481633	0.593022	0.946781	0.92872	0.983936	0.980897	0.477087	0.575087	0.485944	0.533385	0.865611	0.824052	0.901942		0.96875	0.975242	0.940086
0:20:10	0.431349	0.421863	0.461224	0.552691	0.943455	0.91252	0.987952	0.977077	0.451127	0.560307	0.465863	0.501479	0.838733	0.808884	0.89856		0.96875	0.971706	0.929513
0:23:10	0.413906	0.395413	0.444898	0.523359	0.940128	0.89956	0.991968	0.977077	0.432584	0.541832	0.453815	0.47755	0.808496	0.793716	0.891798		0.972656	0.957558	0.915416
0:26:10	0.40344	0.376519	0.436735	0.497694	0.933476	0.889841	0.995984	0.984718	0.417749	0.530748	0.445783	0.461598	0.791697	0.775515	0.878272		0.96875	0.943411	0.915416
0:29:10	0.392974	0.361405	0.428571	0.479361	0.920171	0.880121	0.987952	0.988538	0.410332	0.515968	0.437751	0.449633	0.771539	0.763381	0.864747		0.964844	0.936338	0.915416
0:32:10	0.385997	0.353847	0.420408	0.464695	0.916845	0.873641	0.983936	0.988538	0.402915	0.508578	0.433735	0.437669	0.75474	0.751246	0.851222		0.960938	0.932801	0.911892
0:35:10	0.382508	0.350069	0.420408	0.45003	0.910193	0.863921	0.983936	0.988538	0.399206	0.501189	0.425703	0.433681	0.744661	0.736078	0.844459		0.953125	0.932801	0.911892
0:38:10	0.379019	0.342511	0.416327	0.435364	0.906866	0.860681	0.983936	0.988538	0.395498	0.497494	0.421687	0.429693	0.734582	0.730011	0.834315		0.949219	0.932801	0.908367
0:41:10	0.379019	0.342511	0.412245	0.428031	0.900214	0.857441	0.97992	0.984718	0.391789	0.493799	0.421687	0.425704	0.724503	0.720911	0.824171		0.941406	0.929264	0.901319
0:44:10	0.375531	0.338733	0.408163	0.417031	0.896888	0.854201	0.97992	0.980897	0.388081	0.490104	0.417671	0.421716	0.711064	0.71181	0.814027		0.941406	0.925727	0.901319
0:47:10	0.372042	0.338733	0.408163	0.409698	0.896888	0.850961	0.97992	0.980897	0.384372	0.486409	0.417671	0.417728	0.704344	0.705743	0.803883		0.9375	0.918654	0.89427
0:50:10	0.372042	0.334954	0.404082	0.406032	0.893562	0.850961	0.975904	0.980897	0.384372	0.482714	0.417671	0.41374	0.694265	0.699675	0.793739		0.929688	0.918654	0.887221
0:53:10	0.372042	0.334954	0.404082	0.398699	0.890235	0.847721	0.971888	0.973256	0.384372	0.479019	0.417671	0.409752	0.687546	0.693608	0.783595		0.925781	0.908043	0.887221
0:56:10	0.372042	0.334954	0.404082	0.391366	0.886909	0.850961	0.967871	0.965615	0.384372	0.482714	0.417671	0.405764	0.677466	0.687541	0.773451		0.921875	0.897433	0.887221
0:59:10	0.368553	0.334954	0.404082	0.384033	0.886909	0.844481	0.963855	0.957974	0.380663	0.479019	0.413655	0.405764	0.670747	0.684508	0.766688		0.917969	0.897433	0.880173
1:02:10	0.372042	0.334954	0.404082	0.380367	0.883583	0.838001	0.963855	0.957974	0.380663	0.475324	0.413655	0.401775	0.660668	0.675407	0.759926		0.914062	0.893896	0.876648
1:05:10	0.368553	0.334954	0.404082	0.3767	0.880257	0.838001	0.955823	0.950333	0.380663	0.471629	0.413655	0.401775	0.650589	0.672373	0.753163		0.910156	0.886823	0.8696
1:08:10	0.368553	0.334954	0.404082	0.373034	0.880257	0.834761	0.955823	0.950333	0.376955	0.471629	0.413655	0.397787	0.643869	0.666306	0.746401		0.902344	0.883286	0.862551
1:11:10	0.368553	0.334954	0.404082	0.369367	0.876931	0.831521	0.951807	0.942692	0.376955	0.467934	0.409639	0.389811	0.63379	0.660239	0.743019		0.902344	0.876212	0.859027
1:14:10	0.368553	0.334954	0.404082	0.365701	0.873604	0.828281	0.951807	0.942692	0.376955	0.467934	0.409639	0.385823	0.63043	0.657205	0.736257		0.898438	0.869139	0.855503
1:17:10	0.368553	0.334954	0.404082	0.362034	0.870278	0.828281	0.951807	0.942692	0.376955	0.467934	0.409639	0.381835	0.620351	0.651138	0.736257		0.898438	0.869139	0.859027
1:20:10	0.365065	0.331175	0.4	0.358368	0.873604	0.821801	0.951807	0.942692	0.376955	0.46424	0.405622	0.381835	0.613632	0.645071	0.729494		0.898438	0.865602	0.859027
1:23:10	0.365065	0.331175	0.4	0.365701	0.870278	0.825041	0.947791	0.942692	0.376955	0.46424	0.405622	0.381835	0.606912	0.642037	0.722731		0.890625	0.854991	0.866075
1:26:10	0.365065	0.331175	0.395918	0.362034	0.870278	0.825041	0.943775	0.950333	0.373246	0.46424	0.401606	0.381835	0.600193	0.642037	0.715969		0.886719	0.854991	0.855503
1:29:10	0.365065	0.331175	0.395918	0.362034	0.866952	0.825041	0.947791	0.954153	0.373246	0.460545	0.401606	0.381835	0.596833	0.639004	0.709206		0.886719	0.854991	0.851978
1:32:10	0.361576	0.331175	0.395918	0.362034	0.866952	0.825041	0.943775	0.957974	0.369538	0.460545	0.401606	0.377846	0.590113	0.63597	0.705825		0.886719	0.847918	0.851978
	Raw OD600 values subtracted from blank wells (media only) and normalized to the first read.
	Values inverted (1-x) and area under the new curves (AUC) determined using Prism using default settings and "Also consider "peaks" that go below baseline". AUC plotted to create bar plots (Figure S8).
	Mean and standard deviation of AUC values calculated in Prism. Significance calculated using one-way ANOVA with Dunnett's multiple comparisons test in Prism with default settings.

## Sheet: Fig 4E-L
Figure 4E:			Figure 4F:			Figure 4G:			Figure 4H:			Figure 4I:			Figure 4J:			Figure 4K:			Figure 4L:
Elution Volume (mL)	CspC-WT-CPD-His6 + CspA-WT		Elution Volume (mL)	CspC-Q516A/T520A-CPD-His6 + CspA		Elution Volume (mL)	CspC-Q516E/T520E-CPD-His6 + CspA		Elution Volume (mL)	CspC-CPD-His6 + CspA-R896A		Elution Volume (mL)	CspC-CPD-His6 + CspA-R896E		Elution volume (mL)	CspC-CPD-His6 + CspA-Q1090A		Elution Volume (mL)	CspC-Q516A/T520A-CPD-His6 + CspA-R896A		Elution Volume (mL)	CspC-Q516E/T520E-CPD-His6 + CspA-R896E
-0.027998	0		-0.028829	0		-0.029591	0		-0.029788	-2.23627		-0.029788	0		-0.028036	2.21981		-0.029591	0.93396		-0.029802	0
-0.027323	13.3773		-0.028155	0.873142		-0.028919	0.428923		-0.029118	-2.21224		-0.029118	38.9659		-0.027362	2.2284		-0.028919	0.960197		-0.029128	4.32289
-0.026648	13.3803		-0.02748	0.874384		-0.028246	0.428695		-0.028447	-2.21187		-0.028447	38.9679		-0.026687	2.22846		-0.028246	0.961606		-0.028454	4.32967
-0.025973	13.3818		-0.026805	0.875042		-0.027574	0.42838		-0.027777	-2.21152		-0.027777	38.9687		-0.026012	2.22838		-0.027574	0.962291		-0.027779	4.33654
-0.025298	13.3835		-0.02613	0.875452		-0.026901	0.427472		-0.027106	-2.21087		-0.027106	38.9699		-0.025337	2.22896		-0.026901	0.962401		-0.027105	4.34084
-0.024624	13.3852		-0.025455	0.875786		-0.026229	0.426901		-0.026436	-2.21028		-0.026436	38.971		-0.024662	2.22938		-0.026229	0.962549		-0.026431	4.34439
-0.023949	13.3872		-0.02478	0.876127		-0.025556	0.427125		-0.025765	-2.20985		-0.025765	38.972		-0.023987	2.22944		-0.025556	0.96277		-0.025756	4.347
-0.023274	13.4087		-0.024105	0.876469		-0.024884	0.428264		-0.025094	-2.20452		-0.025094	38.9544		-0.023312	2.23219		-0.024884	0.967322		-0.025082	4.34961
-0.022599	13.5286		-0.02343	1.02754		-0.024211	0.43593		-0.024424	-2.16613		-0.024424	38.8184		-0.022638	2.24871		-0.024211	0.991147		-0.024408	4.36418
-0.021924	13.6486		-0.022756	1.20753		-0.023538	0.443596		-0.023753	-2.12774		-0.023753	38.6824		-0.021963	2.26521		-0.023538	1.01497		-0.023734	4.3805
-0.021249	13.6535		-0.022081	1.33004		-0.022866	0.447772		-0.023083	-2.12019		-0.023083	38.6474		-0.021288	2.2686		-0.022866	1.01506		-0.023059	4.38699
-0.020574	13.6533		-0.021406	1.33008		-0.022193	0.447135		-0.022412	-2.12075		-0.022412	38.647		-0.020613	2.26755		-0.022193	1.01468		-0.022385	4.38698
-0.0199	13.6522		-0.020731	1.32999		-0.021521	0.446732		-0.021741	-2.1199		-0.021741	38.6477		-0.019938	2.26713		-0.021521	1.01441		-0.021711	4.38696
-0.019225	13.6515		-0.020056	1.33011		-0.020848	0.447055		-0.021071	-2.11999		-0.021071	38.6486		-0.019263	2.26666		-0.020848	1.01357		-0.021036	4.38732
-0.01855	13.6508		-0.019381	1.33013		-0.020176	0.447304		-0.0204	-2.12003		-0.0204	38.6495		-0.018588	2.26628		-0.020176	1.01289		-0.020362	4.38795
-0.017875	13.65		-0.018706	1.33011		-0.019503	0.447544		-0.01973	-2.11956		-0.01973	38.65		-0.017913	2.26665		-0.019503	1.01254		-0.019688	4.38773
-0.0172	13.6492		-0.018031	1.33031		-0.018831	0.447471		-0.019059	-2.1191		-0.019059	38.6498		-0.017239	2.26701		-0.018831	1.01221		-0.019014	4.38727
-0.016525	13.6489		-0.017357	1.33055		-0.018158	0.447332		-0.018389	-2.11863		-0.018389	38.6495		-0.016564	2.26646		-0.018158	1.01197		-0.018339	4.38675
-0.015851	13.6485		-0.016682	1.3307		-0.017485	0.447023		-0.017718	-2.11817		-0.017718	38.6497		-0.015889	2.26584		-0.017485	1.01173		-0.017665	4.38619
-0.015176	13.648		-0.016007	1.33073		-0.016813	0.446422		-0.017047	-2.11794		-0.017047	38.6499		-0.015214	2.26544		-0.016813	1.01167		-0.016991	4.38568
-0.014501	13.6474		-0.015332	1.33077		-0.01614	0.445822		-0.016377	-2.11792		-0.016377	38.6502		-0.014539	2.26525		-0.01614	1.01168		-0.016317	4.38569
-0.013826	13.6467		-0.014657	1.33131		-0.015468	0.445618		-0.015706	-2.1179		-0.015706	38.6507		-0.013864	2.26511		-0.015468	1.01168		-0.015642	4.38569
-0.013151	13.646		-0.013982	1.33186		-0.014795	0.445489		-0.015036	-2.11776		-0.015036	38.6512		-0.013189	2.26594		-0.014795	1.0116		-0.014968	4.38599
-0.012476	13.6453		-0.013307	1.33271		-0.014123	0.445445		-0.014365	-2.11762		-0.014365	38.6514		-0.012514	2.26677		-0.014123	1.01152		-0.014294	4.38647
-0.011801	13.6445		-0.012632	1.33386		-0.01345	0.445568		-0.013694	-2.11713		-0.013694	38.6515		-0.01184	2.26723		-0.01345	1.01164		-0.013619	4.38682
-0.011127	13.6436		-0.011958	1.3351		-0.012778	0.445691		-0.013024	-2.11638		-0.013024	38.6513		-0.011165	2.26743		-0.012778	1.01184		-0.012945	4.38666
-0.010452	13.6425		-0.011283	1.33783		-0.012105	0.445514		-0.012353	-2.11572		-0.012353	38.6508		-0.01049	2.2676		-0.012105	1.01195		-0.012271	4.38649
-0.009777	13.641		-0.010608	1.34055		-0.011432	0.445287		-0.011683	-2.11591		-0.011683	38.6503		-0.009815	2.26758		-0.011432	1.01186		-0.011597	4.38655
-0.009102	13.6395		-0.009933	1.3445		-0.01076	0.445084		-0.011012	-2.11609		-0.011012	38.6504		-0.00914	2.26757		-0.01076	1.01177		-0.010922	4.38672
-0.008427	13.6376		-0.009258	1.34927		-0.010087	0.444919		-0.010342	-2.116		-0.010342	38.6504		-0.008465	2.26751		-0.010087	1.01202		-0.010248	4.38687
-0.007752	13.6355		-0.008583	1.35431		-0.009415	0.444755		-0.009671	-2.11573		-0.009671	38.6512		-0.00779	2.26743		-0.009415	1.01234		-0.009574	4.38695
-0.007077	13.6336		-0.007908	1.3611		-0.008742	0.444903		-0.009	-2.11551		-0.009	38.6526		-0.007116	2.26738		-0.008742	1.01259		-0.008899	4.38704
-0.006403	13.6322		-0.007233	1.36788		-0.00807	0.445091		-0.00833	-2.11545		-0.00833	38.6539		-0.006441	2.26786		-0.00807	1.01275		-0.008225	4.38741
-0.005728	13.6308		-0.006559	1.37509		-0.007397	0.445213		-0.007659	-2.1154		-0.007659	38.654		-0.005766	2.26834		-0.007397	1.0129		-0.007551	4.38787
-0.005053	8.95691		-0.005884	1.38251		-0.006725	0.44524		-0.006989	-1.51849		-0.006989	38.6542		-0.005091	1.83151		-0.006725	0.621034		-0.006877	3.82987
-0.004378	3.40968		-0.005209	1.26837		-0.006052	0.445267		-0.006318	-0.658883		-0.006318	29.2572		-0.004416	0.937738		-0.006052	0.206295		-0.006202	2.03623
-0.003703	-0.003431		-0.004534	0.705046		-0.005379	0.27953		-0.005648	6.2e-05		-0.005648	13.5919		-0.003741	0.043963		-0.005379	0.000753		-0.005528	0.242596
-0.003028	-0.00281		-0.003859	0.141719		-0.004707	0.10007		-0.004977	0.000328		-0.004977	6e-05		-0.003066	0.001952		-0.004707	0.000622		-0.004854	0.000228
-0.002353	-0.00219		-0.003184	0.00744		-0.004034	0.000302		-0.004306	0.000593		-0.004306	0.000513		-0.002391	0.002096		-0.004034	0.00049		-0.00418	0.000491
-0.001679	-0.004734		-0.002509	0.006006		-0.003362	0.000986		-0.003636	0.000473		-0.003636	0.000966		-0.001717	0.003582		-0.003362	0.001292		-0.003505	0.000757
-0.001004	-0.008118		-0.001834	0.005812		-0.002689	0.001669		-0.002965	0.000234		-0.002965	0.000646		-0.001042	0.006735		-0.002689	0.002109		-0.002831	0.001029
-0.000329	-0.018767		-0.00116	0.008471		-0.002017	0.001073		-0.002295	0.000296		-0.002295	-6.3e-05		-0.000367	0.009888		-0.002017	0.008157		-0.002157	0.001301
0.000346	-0.07186		-0.000485	0.011129		-0.001344	0.000441		-0.001624	0.001065		-0.001624	-0.000748		0.000308	0.058584		-0.001344	0.022411		-0.001482	0.001799
0.001021	-0.084873		0.00019	0.020817		-0.000672	1.3e-05		-0.000953	0.001834		-0.000953	-0.001362		0.000983	0.070894		-0.000672	0.025361		-0.000808	0.00231
0.001696	-0.093391		0.000865	0.020011		1e-06	-0.000304		-0.000283	0.032063		-0.000283	-0.001975		0.001658	0.075538		1e-06	0.028412		-0.000134	0.022603
0.00237	-0.100481		0.00154	0.018918		0.000674	-0.005866		0.000388	0.052989		0.000388	-0.003503		0.002333	0.080416		0.000674	0.031025		0.00054	0.235591
0.003045	-0.106149		0.002215	0.0176		0.001346	-0.007373		0.001058	0.067696		0.001058	-0.006605		0.003007	0.085445		0.001346	0.033266		0.001215	0.338699
0.00372	-0.111705		0.00289	0.016779		0.002019	-0.006984		0.001729	0.079369		0.001729	-0.010149		0.003682	0.088868		0.002019	0.035281		0.001889	0.420281
0.004395	-0.117155		0.003565	0.016267		0.002691	-0.00699		0.002399	0.088886		0.002399	-0.013998		0.004357	0.091874		0.002691	0.037191		0.002563	0.492446
0.00507	-0.122412		0.004239	0.016374		0.003364	-0.007856		0.00307	0.097491		0.00307	-0.017391		0.005032	0.094987		0.003364	0.038846		0.003238	0.561233
0.005745	-0.127197		0.004914	0.01642		0.004036	-0.008626		0.003741	0.105134		0.003741	-0.020772		0.005707	0.098182		0.004036	0.040152		0.003912	0.621982
0.00642	-0.131991		0.005589	0.01599		0.004709	-0.008914		0.004411	0.112543		0.004411	-0.024143		0.006382	0.101346		0.004709	0.041458		0.004586	0.682172
0.007094	-0.137617		0.006264	0.015559		0.005381	-0.009201		0.005082	0.11947		0.005082	-0.027436		0.007057	0.104172		0.005381	0.043599		0.00526	0.740059
0.007769	-0.143243		0.006939	0.014998		0.006054	-0.009541		0.005752	0.126397		0.005752	-0.030574		0.007732	0.106998		0.006054	0.04579		0.005935	0.79714
0.008444	-0.147739		0.007614	0.014368		0.006727	-0.009884		0.006423	0.1323		0.006423	-0.033712		0.008406	0.109854		0.006727	0.047313		0.006609	0.855547
0.009119	-0.151825		0.008289	0.013685		0.007399	-0.010244		0.007094	0.138061		0.007094	-0.037363		0.009081	0.112727		0.007399	0.048728		0.007283	0.917187
0.009794	-0.156227		0.008964	0.012811		0.008072	-0.010625		0.007764	0.143722		0.007764	-0.041107		0.009756	0.115671		0.008072	0.050293		0.007957	0.978827
0.010469	-0.161495		0.009639	0.011936		0.008744	-0.011005		0.008435	0.149217		0.008435	-0.044916		0.010431	0.118977		0.008744	0.052088		0.008632	1.04445
0.011144	-0.166763		0.010313	0.011541		0.009417	-0.011079		0.009105	0.154712		0.009105	-0.048924		0.011106	0.122282		0.009417	0.053884		0.009306	1.11084
0.011818	-0.171219		0.010988	0.011304		0.010089	-0.011143		0.009776	0.16027		0.009776	-0.052932		0.011781	0.125435		0.010089	0.055532		0.00998	1.17904
0.012493	-0.175473		0.011663	0.010877		0.010762	-0.011219		0.010446	0.165848		0.010446	-0.057222		0.012456	0.128522		0.010762	0.057168		0.010655	1.25024
0.013168	-0.179899		0.012338	0.010009		0.011434	-0.011307		0.011117	0.171431		0.011117	-0.061656		0.01313	0.131738		0.011434	0.058957		0.011329	1.32144
0.013843	-0.184669		0.013013	0.009141		0.012107	-0.011395		0.011788	0.177038		0.011788	-0.066146		0.013805	0.13537		0.012107	0.060929		0.012003	1.39357
0.014518	-0.189438		0.013688	0.008667		0.01278	-0.010728		0.012458	0.182645		0.012458	-0.071102		0.01448	0.139001		0.01278	0.062901		0.012677	1.46577
0.015193	-0.194425		0.014363	0.008262		0.013452	-0.010038		0.013129	0.188399		0.013129	-0.076058		0.015155	0.14237		0.013452	0.064896		0.013352	1.53796
0.015868	-0.199446		0.015038	0.007579		0.014125	-0.009406		0.013799	0.194235		0.013799	-0.081419		0.01583	0.145656		0.014125	0.06689		0.014026	1.61015
0.016542	-0.204043		0.015712	0.006488		0.014797	-0.008839		0.01447	0.200009		0.01447	-0.087071		0.016505	0.14894		0.014797	0.068418		0.0147	1.68228
0.017217	-0.208005		0.016387	0.005397		0.01547	-0.008273		0.01514	0.205297		0.01514	-0.09277		0.01718	0.152221		0.01547	0.069517		0.015375	1.7514
0.017892	-0.211968		0.017062	0.003786		0.016142	-0.00881		0.015811	0.210585		0.015811	-0.099015		0.017855	0.155503		0.016142	0.070647		0.016049	1.82053
0.018567	-0.216247		0.017737	0.00215		0.016815	-0.009395		0.016482	0.216157		0.016482	-0.10526		0.018529	0.159325		0.016815	0.072296		0.016723	1.88855
0.019242	-0.220548		0.018412	-0.00043		0.017487	-0.009354		0.017152	0.221907		0.017152	-0.111937		0.019204	0.163261		0.017487	0.073945		0.017397	1.95575
0.019917	-0.224546		0.019087	-0.003947		0.01816	-0.008637		0.017823	0.227625		0.017823	-0.118906		0.019879	0.167302		0.01816	0.075252		0.018072	2.02282
0.020591	-0.228191		0.019762	-0.007557		0.018833	-0.007995		0.018493	0.233133		0.018493	-0.126056		0.020554	0.171526		0.018833	0.07633		0.018746	2.08884
0.021266	-0.231836		0.020437	-0.012742		0.019505	-0.008023		0.019164	0.238641		0.019164	-0.134333		0.021229	0.175749		0.019505	0.077434		0.01942	2.15487
0.021941	-0.235337		0.021111	-0.017927		0.020178	-0.00805		0.019835	0.243735		0.019835	-0.142611		0.021904	0.178946		0.020178	0.078711		0.020094	2.21976
0.022616	-0.238836		0.021786	-0.024385		0.02085	-0.006403		0.020505	0.248612		0.020505	-0.153813		0.022579	0.182032		0.02085	0.079989		0.020769	2.28412
0.023291	-0.242125		0.022461	-0.031658		0.021523	-0.004455		0.021176	0.253622		0.021176	-0.165565		0.023254	0.18451		0.021523	0.081344		0.021443	2.348
0.023966	-0.245227		0.023136	-0.039077		0.022195	-0.003183		0.021846	0.259281		0.021846	-0.180433		0.023928	0.186192		0.022195	0.08274		0.022117	2.41023
0.024641	-0.248306		0.023811	-0.047251		0.022868	-0.002714		0.022517	0.26494		0.022517	-0.197024		0.024603	0.187874		0.022868	0.083985		0.022792	2.47247
0.025315	-0.251058		0.024486	-0.055424		0.023541	-0.001991		0.023187	0.270701		0.023187	-0.218761		0.025278	0.188927		0.023541	0.084628		0.023466	2.5324
0.02599	-0.25381		0.025161	-0.062708		0.024213	-0.000971		0.023858	0.276507		0.023858	-0.245461		0.025953	0.189958		0.024213	0.08527		0.02414	2.59168
0.026665	-0.25682		0.025836	-0.069626		0.024886	0.000248		0.024529	0.28214		0.024529	-0.274797		0.026628	0.191271		0.024886	0.086185		0.024814	2.65035
0.02734	-0.26		0.02651	-0.076362		0.025558	0.001948		0.025199	0.287107		0.025199	-0.305047		0.027303	0.192868		0.025558	0.087207		0.025489	2.70715
0.028015	-0.263122		0.027185	-0.081751		0.026231	0.003647		0.02587	0.292073		0.02587	-0.335015		0.027978	0.194397		0.026231	0.08797		0.026163	2.76396
0.02869	-0.265885		0.02786	-0.08714		0.026903	0.004847		0.02654	0.297305		0.02654	-0.366208		0.028652	0.193815		0.026903	0.087973		0.026837	2.82132
0.029365	-0.268649		0.028535	-0.092067		0.027576	0.006046		0.027211	0.302638		0.027211	-0.398084		0.029327	0.193234		0.027576	0.087976		0.027512	2.87898
0.030039	-0.2715		0.02921	-0.096621		0.028248	0.008187		0.027882	0.307897		0.027882	-0.430673		0.030002	0.192476		0.028248	0.088002		0.028186	2.93668
0.030714	-0.274392		0.029885	-0.101159		0.028921	0.012561		0.028552	0.312933		0.028552	-0.46484		0.030677	0.191587		0.028921	0.088033		0.02886	2.99472
0.031389	-0.27717		0.03056	-0.104107		0.029594	0.020275		0.029223	0.31797		0.029223	-0.499543		0.031352	0.19055		0.029594	0.08796		0.029534	3.05277
0.032064	-0.279515		0.031235	-0.107054		0.030266	0.022807		0.029893	0.322644		0.029893	-0.534625		0.032027	0.188096		0.030266	0.08767		0.030209	3.11125
0.032739	-0.28186		0.031909	-0.110135		0.030939	0.024708		0.030564	0.327209		0.030564	-0.570562		0.032702	0.185641		0.030939	0.08738		0.030883	3.17007
0.033414	-0.284982		0.032584	-0.113355		0.031611	0.026489		0.031234	0.331514		0.031234	-0.608411		0.033377	0.184039		0.031611	0.087286		0.031557	3.22893
0.034089	-0.288385		0.033259	-0.116574		0.032284	0.028461		0.031905	0.33515		0.031905	-0.648152		0.034051	0.182933		0.032284	0.087225		0.032231	3.28838
0.034763	-0.291712		0.033934	-0.119172		0.032956	0.030463		0.032576	0.338785		0.032576	-0.691477		0.034726	0.181673		0.032956	0.087086		0.032906	3.34783
0.035438	-0.294833		0.034609	-0.12177		0.033629	0.031858		0.033246	0.342124		0.033246	-0.735363		0.035401	0.179619		0.033629	0.086826		0.03358	3.40537
0.036113	-0.297954		0.035284	-0.124147		0.034301	0.032917		0.033917	0.345388		0.033917	-0.779178		0.036076	0.177565		0.034301	0.086567		0.034254	3.46154
0.036788	-0.30127		0.035959	-0.126333		0.034974	0.034595		0.034587	0.348557		0.034587	-0.822352		0.036751	0.176412		0.034974	0.086489		0.034929	3.51643
0.037463	-0.304632		0.036634	-0.128537		0.035647	0.037258		0.035258	0.351532		0.035258	-0.862602		0.037426	0.175634		0.035647	0.086427		0.035603	3.56136
0.038138	-0.308436		0.037308	-0.131009		0.036319	0.039931		0.035928	0.354506		0.035928	-0.901683		0.038101	0.1748		0.036319	0.086075		0.036277	3.6063
0.038812	-0.31309		0.037983	-0.133481		0.036992	0.048989		0.036599	0.356334		0.036599	-0.939031		0.038775	0.173781		0.036992	0.085378		0.036951	3.64245
0.039487	-0.317743		0.038658	-0.135925		0.037664	0.053977		0.03727	0.358161		0.03727	-0.97392		0.03945	0.172762		0.037664	0.084682		0.037626	3.67378
0.040162	-0.323087		0.039333	-0.138349		0.038337	0.055456		0.03794	0.358762		0.03794	-1.00481		0.040125	0.171387		0.038337	0.084833		0.0383	3.70273
0.040837	-0.328532		0.040008	-0.140874		0.039009	0.057147		0.038611	0.359076		0.038611	-1.03516		0.0408	0.169907		0.039009	0.084987		0.038974	3.72076
0.041512	-0.333866		0.040683	-0.144053		0.039682	0.058983		0.039281	0.358122		0.039281	-1.06473		0.041475	0.168415		0.039682	0.084759		0.039649	3.73878
0.042187	-0.339037		0.041358	-0.147231		0.040354	0.060151		0.039952	0.356767		0.039952	-1.09089		0.04215	0.166896		0.040354	0.084186		0.040323	3.75029
0.042862	-0.344207		0.042033	-0.150505		0.041027	0.06092		0.040623	0.355398		0.040623	-1.11704		0.042825	0.165376		0.041027	0.083615		0.040997	3.75908
0.043536	-0.349964		0.042707	-0.153828		0.0417	0.062162		0.041293	0.35516		0.041293	-1.14205		0.0435	0.163687		0.0417	0.083068		0.041671	3.76588
0.044211	-0.355759		0.043382	-0.15713		0.042372	0.063892		0.041964	0.353907		0.041964	-1.16444		0.044174	0.161964		0.042372	0.082521		0.042346	3.76637
0.044886	-0.36129		0.044057	-0.16035		0.043045	0.064845		0.042634	0.353875		0.042634	-1.18738		0.044849	0.160415		0.043045	0.081747		0.04302	3.76686
0.045561	-0.366527		0.044732	-0.16357		0.043717	0.0649		0.043305	0.354713		0.043305	-1.20897		0.045524	0.159163		0.043717	0.080821		0.043694	3.76104
0.046236	-0.371766		0.045407	-0.166614		0.04439	0.065535		0.043975	0.355674		0.043975	-1.22862		0.046199	0.157911		0.04439	0.080016		0.044368	3.75335
0.046911	-0.377097		0.046082	-0.169592		0.045062	0.066465		0.044646	0.35707		0.044646	-1.24527		0.046874	0.156369		0.045062	0.080019		0.045043	3.74369
0.047586	-0.382428		0.046757	-0.17259		0.045735	0.067281		0.045317	0.358377		0.045317	-1.26042		0.047549	0.154759		0.045735	0.080022		0.045717	3.72942
0.04826	-0.387384		0.047432	-0.175643		0.046407	0.067741		0.045987	0.359094		0.045987	-1.27403		0.048224	0.153392		0.046407	0.079448		0.046391	3.71516
0.048935	-0.392023		0.048106	-0.178695		0.04708	0.068796		0.046658	0.360428		0.046658	-1.28584		0.048898	0.152502		0.04708	0.078585		0.047066	3.69533
0.04961	-0.396656		0.048781	-0.181824		0.047753	0.068978		0.047328	0.362125		0.047328	-1.29345		0.049573	0.151612		0.047753	0.077783		0.04774	3.67434
0.050285	-0.401236		0.049456	-0.184971		0.048425	0.068843		0.047999	0.364371		0.047999	-1.29838		0.050248	0.150388		0.048425	0.077238		0.048414	3.65076
0.05096	-0.405815		0.050131	-0.188128		0.049098	0.068722		0.048669	0.368173		0.048669	-1.30157		0.050923	0.149116		0.049098	0.076692		0.049088	3.62265
0.051635	-0.409368		0.050806	-0.191304		0.04977	0.068534		0.04934	0.372439		0.04934	-1.30363		0.051598	0.147434		0.04977	0.076559		0.049763	3.59454
0.05231	-0.412007		0.051481	-0.19448		0.050443	0.068322		0.050011	0.375194		0.050011	-1.3034		0.052273	0.14516		0.050443	0.076581		0.050437	3.55984
0.052984	-0.414637		0.052156	-0.198285		0.051115	0.068347		0.050681	0.379302		0.050681	-1.30156		0.052948	0.142886		0.051115	0.076626		0.051111	3.52436
0.053659	-0.417046		0.052831	-0.202188		0.051788	0.067486		0.051352	0.383589		0.051352	-1.29795		0.053623	0.140735		0.051788	0.076781		0.051786	3.48623
0.054334	-0.419455		0.053506	-0.205856		0.05246	0.06589		0.052022	0.387626		0.052022	-1.29086		0.054297	0.138592		0.05246	0.076936		0.05246	3.44455
0.055009	-0.420588		0.05418	-0.209173		0.053133	0.064922		0.052693	0.391313		0.052693	-1.28225		0.054972	0.13637		0.053133	0.076373		0.053134	3.40286
0.055684	-0.420785		0.054855	-0.21249		0.053806	0.063714		0.053364	0.394138		0.053364	-1.27254		0.055647	0.13406		0.053806	0.075497		0.053808	3.35777
0.056359	-0.420693		0.05553	-0.217374		0.054478	0.062347		0.054034	0.396461		0.054034	-1.26182		0.056322	0.131751		0.054478	0.074596		0.054483	3.31253
0.057034	-0.418239		0.056205	-0.222374		0.055151	0.06093		0.054705	0.398498		0.054705	-1.24888		0.056997	0.129728		0.055151	0.073615		0.055157	3.26559
0.057708	-0.415786		0.05688	-0.226956		0.055823	0.059469		0.055375	0.400643		0.055375	-1.23458		0.057672	0.127704		0.055823	0.072634		0.055831	3.21684
0.058383	-0.412717		0.057555	-0.231019		0.056496	0.05813		0.056046	0.402359		0.056046	-1.21904		0.058347	0.125468		0.056496	0.071675		0.056505	3.16809
0.059058	-0.409309		0.05823	-0.235082		0.057168	0.056121		0.056716	0.403599		0.056716	-1.20235		0.059021	0.12305		0.057168	0.070722		0.05718	3.12107
0.059733	-0.405413		0.058905	-0.239987		0.057841	0.054187		0.057387	0.404536		0.057387	-1.18627		0.059696	0.120597		0.057841	0.069846		0.057854	3.07405
0.060408	-0.399247		0.059579	-0.244908		0.058513	0.053303		0.058058	0.405799		0.058058	-1.17104		0.060371	0.117701		0.058513	0.069146		0.058528	3.02725
0.061083	-0.393082		0.060254	-0.249262		0.059186	0.051841		0.058728	0.406947		0.058728	-1.1568		0.061046	0.114805		0.059186	0.068447		0.059203	2.98062
0.061757	-0.385652		0.060929	-0.253066		0.059859	0.050942		0.059399	0.406873		0.059399	-1.14282		0.061721	0.111887		0.059859	0.068329		0.059877	2.9339
0.062432	-0.377701		0.061604	-0.256916		0.060531	0.05014		0.060069	0.406288		0.060069	-1.13064		0.062396	0.108956		0.060531	0.068325		0.060551	2.88574
0.063107	-0.369267		0.062279	-0.261669		0.061204	0.048741		0.06074	0.405467		0.06074	-1.11999		0.063071	0.106096		0.061204	0.067921		0.061225	2.83758
0.063782	-0.359339		0.062954	-0.266422		0.061876	0.046836		0.061411	0.404493		0.061411	-1.11093		0.063746	0.103665		0.061876	0.066835		0.0619	2.78944
0.064457	-0.349411		0.063629	-0.270997		0.062549	0.045571		0.062081	0.402825		0.062081	-1.10213		0.06442	0.101234		0.062549	0.065748		0.062574	2.74132
0.065132	-0.338392		0.064304	-0.275442		0.063221	0.044717		0.062752	0.401284		0.062752	-1.09408		0.065095	0.099698		0.063221	0.064838		0.063248	2.69292
0.065807	-0.327056		0.064978	-0.279872		0.063894	0.043553		0.063422	0.399842		0.063422	-1.08783		0.06577	0.098605		0.063894	0.063946		0.063923	2.64354
0.066481	-0.315531		0.065653	-0.284188		0.064566	0.042894		0.064093	0.398101		0.064093	-1.08158		0.066445	0.097501		0.064566	0.062955		0.064597	2.59415
0.067156	-0.303585		0.066328	-0.288505		0.065239	0.041858		0.064763	0.395574		0.064763	-1.07545		0.06712	0.096358		0.065239	0.061834		0.065271	2.54311
0.067831	-0.291639		0.067003	-0.293085		0.065912	0.040651		0.065434	0.392284		0.065434	-1.07064		0.067795	0.095214		0.065912	0.060714		0.065945	2.49186
0.068506	-0.278725		0.067678	-0.297811		0.066584	0.040057		0.066105	0.389597		0.066105	-1.06496		0.06847	0.093808		0.066584	0.059491		0.06662	2.43996
0.069181	-0.265627		0.068353	-0.302616		0.067257	0.039236		0.066775	0.386576		0.066775	-1.05849		0.069145	0.092307		0.067257	0.058263		0.067294	2.38763
0.069856	-0.252672		0.069028	-0.307785		0.067929	0.038757		0.067446	0.3826		0.067446	-1.0535		0.069819	0.090943		0.067929	0.057505		0.067968	2.33438
0.070531	-0.239952		0.069703	-0.312954		0.068602	0.03854		0.068116	0.378313		0.068116	-1.04859		0.070494	0.089941		0.068602	0.057211		0.068642	2.27971
0.071205	-0.227232		0.070377	-0.317028		0.069274	0.037919		0.068787	0.37325		0.068787	-1.04374		0.071169	0.08894		0.069274	0.056886		0.069317	2.22479
0.07188	-0.214736		0.071052	-0.320657		0.069947	0.036737		0.069457	0.367118		0.069457	-1.03896		0.071844	0.087798		0.069947	0.055679		0.069991	2.16897
0.072555	-0.202263		0.071727	-0.324493		0.070619	0.035748		0.070128	0.361632		0.070128	-1.03459		0.072519	0.086621		0.070619	0.054471		0.070665	2.11303
0.07323	-0.190435		0.072402	-0.328951		0.071292	0.035041		0.070799	0.355757		0.070799	-1.03055		0.073194	0.085635		0.071292	0.053459		0.07134	2.05478
0.073905	-0.179429		0.073077	-0.333408		0.071965	0.034269		0.071469	0.349531		0.071469	-1.02796		0.073869	0.085028		0.071965	0.052595		0.072014	1.99653
0.07458	-0.168424		0.073752	-0.336684		0.072637	0.033842		0.07214	0.342902		0.07214	-1.02691		0.074543	0.08442		0.072637	0.051789		0.072688	1.93659
0.075255	-0.157225		0.074427	-0.339632		0.07331	0.033096		0.07281	0.335256		0.07281	-1.02505		0.075218	0.082998		0.07331	0.051521		0.073362	1.87641
0.075929	-0.146022		0.075102	-0.342687		0.073982	0.032275		0.073481	0.327583		0.073481	-1.02356		0.075893	0.081458		0.073982	0.051253		0.074037	1.81517
0.076604	-0.135436		0.075776	-0.34597		0.074655	0.033161		0.074152	0.320125		0.074152	-1.0221		0.076568	0.080188		0.074655	0.050461		0.074711	1.75343
0.077279	-0.125445		0.076451	-0.349253		0.075327	0.033273		0.074822	0.313214		0.074822	-1.01978		0.077243	0.079308		0.075327	0.049369		0.075385	1.69305
0.077954	-0.115461		0.077126	-0.352689		0.076	0.032889		0.075493	0.306223		0.075493	-1.01737		0.077918	0.078427		0.076	0.048355		0.07606	1.63418
0.078629	-0.105649		0.077801	-0.35615		0.076672	0.032198		0.076163	0.299211		0.076163	-1.0155		0.078593	0.076948		0.076672	0.047732		0.076734	1.57615
0.079304	-0.095836		0.078476	-0.359311		0.077345	0.032048		0.076834	0.292191		0.076834	-1.01487		0.079268	0.075429		0.077345	0.047109		0.077408	1.52079
0.079978	-0.086027		0.079151	-0.361995		0.078018	0.031762		0.077504	0.285415		0.077504	-1.01409		0.079942	0.074096		0.078018	0.046842		0.078082	1.46543
0.080653	-0.076221		0.079826	-0.364679		0.07869	0.031782		0.078175	0.27928		0.078175	-1.01261		0.080617	0.072972		0.07869	0.046726		0.078757	1.41467
0.081328	-0.06658		0.080501	-0.367298		0.079363	0.032294		0.078846	0.273707		0.078846	-1.01066		0.081292	0.071847		0.079363	0.046487		0.079431	1.36399
0.082003	-0.058025		0.081175	-0.369906		0.080035	0.033095		0.079516	0.26809		0.079516	-1.00917		0.081967	0.07056		0.080035	0.04584		0.080105	1.31571
0.082678	-0.04947		0.08185	-0.372371		0.080708	0.033837		0.080187	0.263126		0.080187	-1.00796		0.082642	0.069273		0.080708	0.045192		0.080779	1.26878
0.083353	-0.041155		0.082525	-0.374578		0.08138	0.034332		0.080857	0.258528		0.080857	-1.00717		0.083317	0.068407		0.08138	0.044674		0.081454	1.22342
0.084028	-0.032953		0.0832	-0.376784		0.082053	0.034463		0.081528	0.254147		0.081528	-1.00683		0.083992	0.067897		0.082053	0.044191		0.082128	1.18172
0.084702	-0.024896		0.083875	-0.378218		0.082725	0.033969		0.082199	0.249885		0.082199	-1.00559		0.084666	0.06736		0.082725	0.043712		0.082802	1.14002
0.085377	-0.017316		0.08455	-0.379552		0.083398	0.032729		0.082869	0.246027		0.082869	-1.00422		0.085341	0.066497		0.083398	0.04324		0.083477	1.10144
0.086052	-0.009737		0.085225	-0.380994		0.084071	0.03214		0.08354	0.242514		0.08354	-1.00267		0.086016	0.065633		0.084071	0.042769		0.084151	1.06328
[truncated: 35,772 more rows]

## Sheet: Fig 5B
Time (h:mm:ss)	WT (n=6)						∆cspBA (n=6)						∆cspBA/cspBA (n=6)						cspBA R896A (n=4)						cspBA R896E (n=3)						cspBA Q1094E-T1098E (n=3)						cspBA 3x A (n=4)						cspBA R896E-Q1094E (n=4)
[truncated: 34 more rows]

[truncated: 14 more sheets: Fig 5C, Fig 5D-I, Fig 6C, Fig 7B, Fig 7C, Fig 7D, Fig S6, Fig S8, Fig S13A-B, Fig S14A-D, Fig S14E, Fig S16A-D, Fig S19A-C, Fig S20B]
